# Supplementary material for: 3,3′-(5,5,7,12,12,14-Hexa­methyl-1,4,8,11-tetra­azacyclo­tetra­decane-1,8-diyl)di­propanonitrile methanol disolvate
Source: Acta Crystallogr Sect E Struct Rep Online. 2010 Apr 17;66(Pt 5):o1089. doi: 10.1107/S1600536810013073 (PMC2979179; doi:10.1107/S1600536810013073)
Supplement: Supplementary file 1 [file e-66-o1089-sup1.cif]

##############################################################################
###                                                                        ###
###        Electronic paper (Acta Crystallographica Section E)             ###
###                                                                        ###
##############################################################################
#                                                                            #
# This CIF contains the data in a paper accepted for publication in Acta     #
# Crystallographica Section E. It conforms to the requirements of Notes      #
# for Authors for Section E, and has been peer reviewed under the auspices   #
# of the IUCr Commission on Journals.                                        #
#                                                                            #
# Full details of the Crystallographic Information File format               #
# are given in the paper "The Crystallographic Information File (CIF):       #
# a New Standard Archive File for Crystallography" by S. R. Hall, F. H.      #
# Allen and I. D. Brown [Acta Cryst. (1991), A47, 655-685].                  #
#                                                                            #
# The current version of the core CIF dictionary is obtainable from          #
# ftp://ftp.iucr.org/pub/cif_core.dic. The current version number is 2.4.    #
#                                                                            #
# Software is freely available for graphical display of the structure(s) in  #
# this CIF.  For information consult the CIF home page http://www.iucr.org/  #
# cif/home.html                                                              #
#                                                                            #
# This file may be used for bona fide research purposes within the           #
# scientific community so long as proper attribution is given to the journal # 
# article from which it was obtained.                                        #
#                                                                            #
##############################################################################
                                             
data_I
_audit_creation_method     SHELXL-97
_chemical_name_systematic
;
3,3'-(5,5,7,12,12,14-Hexamethyl-1,4,8,11-tetraazacyclotetradecane-
1,8-diyl)dipropanonitrile methanol disolvate
;
_chemical_name_common     ?
_chemical_formula_moiety     'C22 H42 N6, 2(C H4 O)'
_chemical_formula_sum     'C24 H50 N6 O2'
_chemical_formula_iupac     'C22 H42 N6, 2C H4 O'
_chemical_formula_weight     454.70
_chemical_melting_point     ?
_symmetry_cell_setting     monoclinic
_symmetry_space_group_name_H-M     'P 21/n'
_symmetry_space_group_name_Hall     ' -P 2yn'
loop_
    _symmetry_equiv_pos_as_xyz
    'x, y, z'
    '-x+1/2, y+1/2, -z+1/2'
    '-x, -y, -z'
    'x-1/2, -y-1/2, z-1/2'
_cell_length_a     11.8705(16)
_cell_length_b     8.4448(11)
_cell_length_c     13.4942(18)
_cell_angle_alpha     90.00
_cell_angle_beta     94.097(2)
_cell_angle_gamma     90.00
_cell_volume     1349.3(3)
_cell_formula_units_Z     2
_cell_measurement_reflns_used     7044
_cell_measurement_theta_min     2.21
_cell_measurement_theta_max     27.02
_cell_measurement_temperature     173(2)
_exptl_crystal_description     block
_exptl_crystal_colour     colourless
_exptl_crystal_size_max     0.34
_exptl_crystal_size_mid     0.30
_exptl_crystal_size_min     0.27
_exptl_crystal_density_diffrn     1.119
_exptl_crystal_density_meas     ?
_exptl_crystal_density_method     'not measured'
_exptl_crystal_F_000     504
_exptl_absorpt_coefficient_mu     0.073
_exptl_absorpt_correction_type     multi-scan
_exptl_absorpt_process_details     '(SADABS; Bruker, 2004)'
_exptl_absorpt_correction_T_min     0.9757
_exptl_absorpt_correction_T_max     0.9807
_exptl_special_details
;
;
_diffrn_ambient_temperature     173(2)
_diffrn_radiation_type     MoK\a
_diffrn_radiation_wavelength     0.71073
_diffrn_radiation_source     'fine-focus sealed tube'
_diffrn_radiation_monochromator     graphite
_diffrn_measurement_device_type     'Bruker SMART 1000 CCD area-detector'
_diffrn_measurement_method     '\f and \w scans'
_diffrn_detector_area_resol_mean     ?
_diffrn_reflns_number     10793
_diffrn_reflns_av_R_equivalents     0.0191
_diffrn_reflns_av_sigmaI/netI     0.0165
_diffrn_reflns_theta_min     2.21
_diffrn_reflns_theta_max     27.04
_diffrn_reflns_theta_full     27.04
_diffrn_measured_fraction_theta_max     0.995
_diffrn_measured_fraction_theta_full     0.995
_diffrn_reflns_limit_h_min     -15
_diffrn_reflns_limit_h_max     15
_diffrn_reflns_limit_k_min     -10
_diffrn_reflns_limit_k_max     10
_diffrn_reflns_limit_l_min     -17
_diffrn_reflns_limit_l_max     16
_diffrn_standards_number     0
_diffrn_standards_interval_count     ?
_diffrn_standards_interval_time     ?
_diffrn_standards_decay_%     ?
_refine_special_details
;
Refinement of <i>F</i>^2^ against ALL reflections. The weighted <i>R</i>-factor
wR and goodness of fit <i>S</i> are based on <i>F</i>^2^, conventional
<i>R</i>-factors <i>R</i> are based on <i>F</i>, with <i>F</i> set to zero for
negative <i>F</i>^2^. The threshold expression of <i>F</i>^2^ >
\s(<i>F</i>^2^) is used only for calculating <i>R</i>-factors(gt) etc. and is
not relevant to the choice of reflections for refinement. <i>R</i>-factors
based on <i>F</i>^2^ are statistically about twice as large as those based on
<i>F</i>, and <i>R</i>- factors based on ALL data will be even larger.
;
_reflns_number_total     2940
_reflns_number_gt     2562
_reflns_threshold_expression     I>2\s(I)
_refine_ls_structure_factor_coef     Fsqd
_refine_ls_matrix_type     full
_refine_ls_R_factor_all     0.0436
_refine_ls_R_factor_gt     0.0382
_refine_ls_wR_factor_gt     0.1072
_refine_ls_wR_factor_ref     0.1127
_refine_ls_goodness_of_fit_ref     1.049
_refine_ls_restrained_S_all     1.052
_refine_ls_number_reflns     2940
_refine_ls_number_parameters     154
_refine_ls_number_restraints     1
_refine_ls_hydrogen_treatment     mixed
_refine_ls_weighting_scheme     calc
_refine_ls_weighting_details
         'calc w=1/[\s^2^(Fo^2^)+(0.0618P)^2^+0.3251P] where P=(Fo^2^+2Fc^2^)/3'
_atom_sites_solution_hydrogens     geom
_atom_sites_solution_primary     direct
_atom_sites_solution_secondary     difmap
_refine_ls_shift/su_max     0.001
_refine_ls_shift/su_mean     0.000
_refine_diff_density_max     0.327
_refine_diff_density_min     -0.163
_refine_ls_extinction_method     none
_refine_ls_extinction_coef     ?
loop_
    _atom_type_symbol
    _atom_type_description
    _atom_type_scat_dispersion_real
    _atom_type_scat_dispersion_imag
    _atom_type_scat_source
    'C' 'C' 0.0033 0.0016
                         'International Tables Vol C Tables 4.2.6.8 and 6.1.1.4'
    'H' 'H' 0.0000 0.0000
                         'International Tables Vol C Tables 4.2.6.8 and 6.1.1.4'
    'N' 'N' 0.0061 0.0033
                         'International Tables Vol C Tables 4.2.6.8 and 6.1.1.4'
    'O' 'O' 0.0106 0.0060
                         'International Tables Vol C Tables 4.2.6.8 and 6.1.1.4'
_computing_data_collection     'SMART (Bruker, 2004)'
_computing_cell_refinement     'SAINT (Bruker, 2004)'
_computing_data_reduction     'SAINT (Bruker, 2004)'
_computing_structure_solution     'SHELXS97 (Sheldrick, 2008)'
_computing_structure_refinement     'SHELXL97 (Sheldrick, 2008)'
_computing_molecular_graphics     'SHELXTL (Sheldrick, 2008)'
_computing_publication_material     'SHELXTL (Sheldrick, 2008)'
loop_
    _atom_site_type_symbol
    _atom_site_label
    _atom_site_fract_x
    _atom_site_fract_y
    _atom_site_fract_z
    _atom_site_U_iso_or_equiv
    _atom_site_adp_type
    _atom_site_calc_flag
    _atom_site_refinement_flags
    _atom_site_occupancy
    _atom_site_disorder_assembly
    _atom_site_disorder_group
    C C1 0.37856(9) 0.07773(12) 0.85259(8) 0.0257(2) Uani d . 1 . .
    H H1A 0.3428 0.1592 0.8079 0.031 Uiso calc R 1 . .
    H H1B 0.4073 0.1303 0.9149 0.031 Uiso calc R 1 . .
    C C2 0.56583(9) 0.10757(12) 0.77704(7) 0.0245(2) Uani d . 1 . .
    C C3 0.64934(10) -0.00010(15) 0.72852(9) 0.0338(3) Uani d . 1 . .
    H H3A 0.6763 -0.0821 0.7758 0.051 Uiso calc R 1 . .
    H H3B 0.7135 0.0628 0.7090 0.051 Uiso calc R 1 . .
    H H3C 0.6118 -0.0501 0.6695 0.051 Uiso calc R 1 . .
    C C4 0.51883(10) 0.22792(14) 0.69961(8) 0.0314(3) Uani d . 1 . .
    H H4A 0.4756 0.1722 0.6457 0.047 Uiso calc R 1 . .
    H H4B 0.5815 0.2855 0.6726 0.047 Uiso calc R 1 . .
    H H4C 0.4694 0.3029 0.7310 0.047 Uiso calc R 1 . .
    C C5 0.62179(8) 0.20068(12) 0.86592(7) 0.0239(2) Uani d . 1 . .
    H H5A 0.6724 0.2813 0.8397 0.029 Uiso calc R 1 . .
    H H5B 0.5618 0.2580 0.8985 0.029 Uiso calc R 1 . .
    C C6 0.69062(8) 0.10371(12) 0.94599(7) 0.0233(2) Uani d . 1 . .
    H H6 0.6658 -0.0091 0.9388 0.028 Uiso calc R 1 . .
    C C7 0.81748(9) 0.10933(15) 0.92898(9) 0.0332(3) Uani d . 1 . .
    H H7A 0.8448 0.2184 0.9366 0.050 Uiso calc R 1 . .
    H H7B 0.8292 0.0719 0.8618 0.050 Uiso calc R 1 . .
    H H7C 0.8591 0.0413 0.9777 0.050 Uiso calc R 1 . .
    C C8 0.70816(8) 0.04726(12) 1.12482(8) 0.0251(2) Uani d . 1 . .
    H H8A 0.7295 0.1080 1.1860 0.030 Uiso calc R 1 . .
    H H8B 0.7769 -0.0056 1.1036 0.030 Uiso calc R 1 . .
    C C9 0.69768(9) 0.32159(12) 1.06682(8) 0.0262(2) Uani d . 1 . .
    H H9A 0.6917 0.3826 1.0040 0.031 Uiso calc R 1 . .
    H H9B 0.7775 0.3249 1.0937 0.031 Uiso calc R 1 . .
    C C10 0.62306(10) 0.39889(13) 1.14129(8) 0.0315(3) Uani d U 1 . .
    H H10A 0.6390 0.3497 1.2074 0.038 Uiso calc R 1 . .
    H H10B 0.6418 0.5129 1.1472 0.038 Uiso calc R 1 . .
    C C11 0.50273(10) 0.38124(13) 1.11086(9) 0.0319(3) Uani d U 1 . .
    C C12 0.38124(11) 0.83164(16) 0.55435(9) 0.0392(3) Uani d . 1 . .
    H H12A 0.4093 0.9349 0.5339 0.059 Uiso calc R 1 . .
    H H12B 0.3183 0.7985 0.5081 0.059 Uiso calc R 1 . .
    H H12C 0.4421 0.7533 0.5540 0.059 Uiso calc R 1 . .
    N N1 0.47262(7) 0.00296(10) 0.80496(6) 0.0234(2) Uani d . 1 . .
    N N2 0.66485(7) 0.15706(10) 1.04640(6) 0.0220(2) Uani d . 1 . .
    N N3 0.40915(9) 0.36369(13) 1.08811(9) 0.0448(3) Uani d . 1 . .
    O O1 0.34397(8) 0.84346(12) 0.65056(6) 0.0406(2) Uani d . 1 . .
    H H1 0.3937 0.8886 0.6879 0.061 Uiso calc R 1 . .
    H H1C 0.5001(11) -0.0715(17) 0.8475(10) 0.031(3) Uiso d . 1 . .
loop_
    _atom_site_aniso_label
    _atom_site_aniso_U_11
    _atom_site_aniso_U_22
    _atom_site_aniso_U_33
    _atom_site_aniso_U_12
    _atom_site_aniso_U_13
    _atom_site_aniso_U_23
    C1 0.0268(5) 0.0226(5) 0.0283(5) 0.0009(4) 0.0057(4) 0.0009(4)
    C2 0.0254(5) 0.0252(5) 0.0231(5) -0.0026(4) 0.0042(4) -0.0005(4)
    C3 0.0313(6) 0.0390(6) 0.0322(6) -0.0007(5) 0.0093(4) -0.0079(5)
    C4 0.0346(6) 0.0346(6) 0.0248(5) -0.0056(5) 0.0010(4) 0.0050(4)
    C5 0.0241(5) 0.0223(5) 0.0253(5) -0.0023(4) 0.0023(4) 0.0009(4)
    C6 0.0216(5) 0.0227(5) 0.0259(5) -0.0008(4) 0.0037(4) -0.0002(4)
    C7 0.0230(5) 0.0410(6) 0.0361(6) 0.0027(5) 0.0066(4) 0.0052(5)
    C8 0.0218(5) 0.0265(5) 0.0268(5) 0.0002(4) 0.0011(4) 0.0034(4)
    C9 0.0249(5) 0.0229(5) 0.0303(5) -0.0041(4) -0.0013(4) -0.0010(4)
    C10 0.0362(6) 0.0258(5) 0.0320(6) -0.0002(4) -0.0014(4) -0.0054(4)
    C11 0.0360(6) 0.0233(5) 0.0368(6) 0.0056(4) 0.0052(5) -0.0005(4)
    C12 0.0402(7) 0.0443(7) 0.0336(6) -0.0018(5) 0.0048(5) -0.0082(5)
    N1 0.0236(4) 0.0212(4) 0.0258(4) -0.0011(3) 0.0035(3) -0.0004(3)
    N2 0.0217(4) 0.0205(4) 0.0236(4) -0.0014(3) 0.0008(3) 0.0003(3)
    N3 0.0354(6) 0.0390(6) 0.0600(7) 0.0072(5) 0.0042(5) 0.0027(5)
    O1 0.0404(5) 0.0522(6) 0.0294(4) -0.0142(4) 0.0035(4) -0.0044(4)
_geom_special_details
;
All esds (except the esd in the dihedral angle between two l.s. planes) are
estimated using the full covariance matrix. The cell esds are taken into
account individually in the estimation of esds in distances, angles and
torsion angles; correlations between esds in cell parameters are only used
when they are defined by crystal symmetry. An approximate (isotropic)
treatment of cell esds is used for estimating esds involving l.s. planes.
;
loop_
    _geom_bond_atom_site_label_1
    _geom_bond_atom_site_label_2
    _geom_bond_site_symmetry_2
    _geom_bond_distance
    _geom_bond_publ_flag
    C1 N1 . 1.4701(13) ?
    C1 C8 3_657 1.5204(14) ?
    C1 H1A . 0.9900 ?
    C1 H1B . 0.9900 ?
    C2 N1 . 1.4853(13) ?
    C2 C3 . 1.5267(15) ?
    C2 C4 . 1.5338(15) ?
    C2 C5 . 1.5441(14) ?
    C3 H3A . 0.9800 ?
    C3 H3B . 0.9800 ?
    C3 H3C . 0.9800 ?
    C4 H4A . 0.9800 ?
    C4 H4B . 0.9800 ?
    C4 H4C . 0.9800 ?
    C5 C6 . 1.5426(14) ?
    C5 H5A . 0.9900 ?
    C5 H5B . 0.9900 ?
    C6 N2 . 1.4804(13) ?
    C6 C7 . 1.5401(14) ?
    C6 H6 . 1.0000 ?
    C7 H7A . 0.9800 ?
    C7 H7B . 0.9800 ?
    C7 H7C . 0.9800 ?
    C8 N2 . 1.4717(13) ?
    C8 C1 3_657 1.5204(14) ?
    C8 H8A . 0.9900 ?
    C8 H8B . 0.9900 ?
    C9 N2 . 1.4639(13) ?
    C9 C10 . 1.5322(16) ?
    C9 H9A . 0.9900 ?
    C9 H9B . 0.9900 ?
    C10 C11 . 1.4655(16) ?
    C10 H10A . 0.9900 ?
    C10 H10B . 0.9900 ?
    C11 N3 . 1.1408(16) ?
    C12 O1 . 1.4048(15) ?
    C12 H12A . 0.9800 ?
    C12 H12B . 0.9800 ?
    C12 H12C . 0.9800 ?
    N1 H1C . 0.897(14) ?
    O1 H1 . 0.8400 ?
loop_
    _geom_angle_atom_site_label_1
    _geom_angle_atom_site_label_2
    _geom_angle_atom_site_label_3
    _geom_angle_site_symmetry_1
    _geom_angle_site_symmetry_3
    _geom_angle
    _geom_angle_publ_flag
    N1 C1 C8 . 3_657 109.62(8) ?
    N1 C1 H1A . . 109.7 ?
    C8 C1 H1A 3_657 . 109.7 ?
    N1 C1 H1B . . 109.7 ?
    C8 C1 H1B 3_657 . 109.7 ?
    H1A C1 H1B . . 108.2 ?
    N1 C2 C3 . . 105.83(9) ?
    N1 C2 C4 . . 109.01(8) ?
    C3 C2 C4 . . 108.56(9) ?
    N1 C2 C5 . . 113.12(8) ?
    C3 C2 C5 . . 112.33(9) ?
    C4 C2 C5 . . 107.88(8) ?
    C2 C3 H3A . . 109.5 ?
    C2 C3 H3B . . 109.5 ?
    H3A C3 H3B . . 109.5 ?
    C2 C3 H3C . . 109.5 ?
    H3A C3 H3C . . 109.5 ?
    H3B C3 H3C . . 109.5 ?
    C2 C4 H4A . . 109.5 ?
    C2 C4 H4B . . 109.5 ?
    H4A C4 H4B . . 109.5 ?
    C2 C4 H4C . . 109.5 ?
    H4A C4 H4C . . 109.5 ?
    H4B C4 H4C . . 109.5 ?
    C6 C5 C2 . . 116.79(8) ?
    C6 C5 H5A . . 108.1 ?
    C2 C5 H5A . . 108.1 ?
    C6 C5 H5B . . 108.1 ?
    C2 C5 H5B . . 108.1 ?
    H5A C5 H5B . . 107.3 ?
    N2 C6 C7 . . 113.28(8) ?
    N2 C6 C5 . . 110.23(8) ?
    C7 C6 C5 . . 110.72(8) ?
    N2 C6 H6 . . 107.4 ?
    C7 C6 H6 . . 107.4 ?
    C5 C6 H6 . . 107.4 ?
    C6 C7 H7A . . 109.5 ?
    C6 C7 H7B . . 109.5 ?
    H7A C7 H7B . . 109.5 ?
    C6 C7 H7C . . 109.5 ?
    H7A C7 H7C . . 109.5 ?
    H7B C7 H7C . . 109.5 ?
    N2 C8 C1 . 3_657 112.02(8) ?
    N2 C8 H8A . . 109.2 ?
    C1 C8 H8A 3_657 . 109.2 ?
    N2 C8 H8B . . 109.2 ?
    C1 C8 H8B 3_657 . 109.2 ?
    H8A C8 H8B . . 107.9 ?
    N2 C9 C10 . . 111.67(9) ?
    N2 C9 H9A . . 109.3 ?
    C10 C9 H9A . . 109.3 ?
    N2 C9 H9B . . 109.3 ?
    C10 C9 H9B . . 109.3 ?
    H9A C9 H9B . . 107.9 ?
    C11 C10 C9 . . 111.75(9) ?
    C11 C10 H10A . . 109.3 ?
    C9 C10 H10A . . 109.3 ?
    C11 C10 H10B . . 109.3 ?
    C9 C10 H10B . . 109.3 ?
    H10A C10 H10B . . 107.9 ?
    N3 C11 C10 . . 178.26(13) ?
    O1 C12 H12A . . 109.5 ?
    O1 C12 H12B . . 109.5 ?
    H12A C12 H12B . . 109.5 ?
    O1 C12 H12C . . 109.5 ?
    H12A C12 H12C . . 109.5 ?
    H12B C12 H12C . . 109.5 ?
    C1 N1 C2 . . 117.27(8) ?
    C1 N1 H1C . . 105.9(9) ?
    C2 N1 H1C . . 109.6(9) ?
    C9 N2 C8 . . 112.83(8) ?
    C9 N2 C6 . . 113.05(8) ?
    C8 N2 C6 . . 112.45(8) ?
    C12 O1 H1 . . 109.5 ?
loop_
    _geom_torsion_atom_site_label_1
    _geom_torsion_atom_site_label_2
    _geom_torsion_atom_site_label_3
    _geom_torsion_atom_site_label_4
    _geom_torsion_site_symmetry_1
    _geom_torsion_site_symmetry_2
    _geom_torsion_site_symmetry_3
    _geom_torsion_site_symmetry_4
    _geom_torsion
    _geom_torsion_publ_flag
    N1 C2 C5 C6 . . . . 68.30(11) ?
    C3 C2 C5 C6 . . . . -51.44(12) ?
    C4 C2 C5 C6 . . . . -171.05(8) ?
    C2 C5 C6 N2 . . . . -136.19(9) ?
    C2 C5 C6 C7 . . . . 97.66(11) ?
    N2 C9 C10 C11 . . . . -52.36(12) ?
    C9 C10 C11 N3 . . . . 80(4) ?
    C8 C1 N1 C2 3_657 . . . 179.81(8) ?
    C3 C2 N1 C1 . . . . -179.19(9) ?
    C4 C2 N1 C1 . . . . -62.60(11) ?
    C5 C2 N1 C1 . . . . 57.41(12) ?
    C10 C9 N2 C8 . . . . -79.38(11) ?
    C10 C9 N2 C6 . . . . 151.61(9) ?
    C1 C8 N2 C9 3_657 . . . 139.60(9) ?
    C1 C8 N2 C6 3_657 . . . -91.08(10) ?
    C7 C6 N2 C9 . . . . 61.30(11) ?
    C5 C6 N2 C9 . . . . -63.39(10) ?
    C7 C6 N2 C8 . . . . -67.90(11) ?
    C5 C6 N2 C8 . . . . 167.41(8) ?
loop_
    _geom_hbond_atom_site_label_D
    _geom_hbond_atom_site_label_H
    _geom_hbond_atom_site_label_A
    _geom_hbond_site_symmetry_A
    _geom_hbond_distance_DH
    _geom_hbond_distance_HA
    _geom_hbond_distance_DA
    _geom_hbond_angle_DHA
    O1 H1 N1 1_565 0.84 2.02 2.8343(12) 162.2
data_global
_journal_date_recd_electronic     2010-03-25
_journal_date_accepted     2010-04-08
_journal_name_full     'Acta Crystallographica, Section E'
_journal_year     2010
_journal_volume     66
_journal_issue      5
_journal_page_first     o1089
_journal_page_last     o1089
_journal_paper_category     QO
_journal_coeditor_code     SJ2765
_publ_contact_author_name     'Cheng-Jun Hao'
_publ_contact_author_address
;
College of Chemistry and Chemical Engineering, Pingdingshan University,
Pingdingshan 467000
People's Republic of China.
;
_publ_contact_author_email     haochengjun2008@163.com
_publ_contact_author_fax     '86 0375 4910032'
_publ_contact_author_phone     '86 0375 4910032'
_publ_section_title
;\
3,3'-(5,5,7,12,12,14-Hexamethyl-1,4,8,11-tetraazacyclotetradecane-\
1,8-diyl)dipropanonitrile methanol disolvate
;
loop_
    _publ_author_name
    _publ_author_footnote
    _publ_author_address
    'Cheng-Jun Hao' .
;
College of Chemistry and Chemical Engineering, Pingdingshan University,
Pingdingshan 467000
People's Republic of China
;
    'Yan-Hua Zhang' .
;
Department of Chemistry and Chemical Engineering,
Henan University of Urban Construction,
Pingdingshan 467044
People's Republic of China
;
