# Supplementary material for: 3,3′-(5,5,7,12,12,14-Hexa­methyl-1,4,8,11-tetra­azacyclo­tetra­decane-1,8-diyl)di­propanonitrile methanol disolvate
Source: Acta Crystallogr Sect E Struct Rep Online. 2010 Apr 17;66(Pt 5):o1089. doi: 10.1107/S1600536810013073 (PMC2979179; doi:10.1107/S1600536810013073)
Supplement: Supplementary file 2 [file e-66-o1089-Isup2.hkl]

# 
# h,k,l, Fc-squared, Fo-squared, sigma(Fo-squared) and status flag 
# 
data_I
_shelx_title ' L908312m in P2(1)/n' 
_shelx_refln_list_code          4 
_shelx_F_calc_maximum      106.37 
_exptl_crystal_F_000       504.00 
_reflns_d_resolution_high  0.7816 
 
loop_ 
 _symmetry_equiv_pos_as_xyz 
 'x, y, z' 
 '-x+1/2, y+1/2, -z+1/2' 
 '-x, -y, -z' 
 'x-1/2, -y-1/2, z-1/2' 
 
_cell_length_a    11.8705 
_cell_length_b     8.4448 
_cell_length_c    13.4942 
_cell_angle_alpha  90.000 
_cell_angle_beta   94.097 
_cell_angle_gamma  90.000 
 
_shelx_F_squared_multiplier     1.000 
 
loop_ 
 _refln_index_h 
 _refln_index_k 
 _refln_index_l 
 _refln_F_squared_calc 
 _refln_F_squared_meas 
 _refln_F_squared_sigma 
 _refln_observed_status 
   2   0   0       88.38       71.65      1.40 o 
   4   0   0     4461.93     4884.24     72.09 o 
   6   0   0     3393.97     3621.03     43.19 o 
   8   0   0        9.58       11.22      0.52 o 
  10   0   0      180.68      158.09      3.11 o 
  12   0   0       27.17       24.18      1.82 o 
  14   0   0        0.87        1.09      1.58 o 
   1   1   0     4594.27     4209.88     98.76 o 
   2   1   0     8575.29     8250.80     76.56 o 
   3   1   0     1523.82     1521.67     15.80 o 
   4   1   0      945.12      955.14      9.11 o 
   5   1   0      147.82      179.19      1.71 o 
   6   1   0       10.67       14.04      0.56 o 
   7   1   0       60.73       61.23      0.86 o 
   8   1   0      207.04      193.29      1.96 o 
   9   1   0       65.05       56.65      0.83 o 
  10   1   0       40.64       35.45      0.88 o 
  11   1   0      157.47      146.93      2.17 o 
  12   1   0        0.70        0.76      0.60 o 
  13   1   0        1.24        0.47      0.66 o 
  14   1   0       21.09       22.44      1.69 o 
  15   1   0        0.24       -0.42      1.19 o 
   0   2   0      108.21       93.51      1.32 o 
   1   2   0     6029.76     5907.06     70.17 o 
   2   2   0       96.22      104.45      1.02 o 
   3   2   0      424.90      460.99      4.02 o 
   4   2   0      106.17      122.90      1.34 o 
   5   2   0      190.02      156.81      1.69 o 
   6   2   0        1.03        3.10      0.32 o 
   7   2   0      425.28      455.49      4.51 o 
   8   2   0        6.68        4.86      0.52 o 
   9   2   0      181.49      175.10      1.86 o 
  10   2   0        3.54        5.06      0.60 o 
  11   2   0      135.70      124.03      3.19 o 
  12   2   0       19.72       20.39      0.98 o 
  13   2   0       46.14       54.74      1.58 o 
  14   2   0        5.31        6.20      0.94 o 
   1   3   0       82.28       82.60      0.85 o 
   2   3   0       65.14       66.29      0.79 o 
   3   3   0      889.83      923.85     11.66 o 
   4   3   0      187.23      190.79      1.83 o 
   5   3   0      370.98      381.02      3.45 o 
   6   3   0      214.12      223.97      2.38 o 
   7   3   0      214.46      199.72      2.21 o 
   8   3   0       17.21       11.57      0.40 o 
   9   3   0      115.45      101.72      1.38 o 
  10   3   0       34.72       31.69      1.54 o 
  11   3   0       30.03       25.65      2.04 o 
  12   3   0       53.03       56.89      1.94 o 
  13   3   0       10.60       10.86      1.18 o 
  14   3   0        7.29        8.76      2.62 o 
   0   4   0     2628.10     2865.86     34.22 o 
   1   4   0       91.65       94.17      1.00 o 
   2   4   0      295.74      308.35      2.81 o 
   3   4   0     1812.67     1925.45     18.32 o 
   4   4   0      815.49      788.29      6.87 o 
   5   4   0      792.17      790.40      6.92 o 
   6   4   0        1.79        3.00      0.28 o 
   7   4   0      293.93      279.23      2.71 o 
   8   4   0      137.08      134.83      1.89 o 
   9   4   0      699.24      669.38     19.81 o 
  10   4   0       87.74       79.98      1.68 o 
  11   4   0        0.12        0.25      1.07 o 
  12   4   0       88.14       87.86      3.88 o 
  13   4   0       22.66       21.36      1.72 o 
  14   4   0        2.97        2.95      1.17 o 
   1   5   0      941.40     1013.83      8.75 o 
   2   5   0      453.65      481.84      4.31 o 
   3   5   0        8.07       11.17      0.42 o 
   4   5   0      355.09      344.24      3.95 o 
   5   5   0        0.38        0.31      0.40 o 
   6   5   0      225.93      205.72      2.34 o 
   7   5   0      830.31      843.80      9.23 o 
   8   5   0      229.78      235.51      3.01 o 
   9   5   0       55.40       54.28      1.35 o 
  10   5   0       10.39       13.22      1.14 o 
  11   5   0       10.05        8.90      1.15 o 
  12   5   0       12.58       14.49      1.97 o 
  13   5   0        1.64       -0.22      1.67 o 
   0   6   0      239.30      258.01      4.37 o 
   1   6   0       63.33       62.24      0.92 o 
   2   6   0       40.69       40.21      0.72 o 
   3   6   0        2.16        1.68      0.32 o 
   4   6   0       76.09       76.35      1.13 o 
   5   6   0        0.64        0.45      0.45 o 
   6   6   0      160.65      164.11      2.24 o 
   7   6   0      105.71      108.50      1.68 o 
   8   6   0        0.71        0.55      0.41 o 
   9   6   0      181.18      196.68      2.70 o 
  10   6   0       82.56       88.51      1.94 o 
  11   6   0      120.97      135.12      3.37 o 
  12   6   0       11.44       14.13      1.50 o 
   1   7   0        3.22        3.99      0.44 o 
   2   7   0       85.33       80.71      1.32 o 
   3   7   0       36.04       44.12      1.06 o 
   4   7   0      279.97      284.76      3.13 o 
   5   7   0       54.32       56.88      1.12 o 
   6   7   0       12.40       11.95      0.87 o 
   7   7   0       45.31       48.65      1.09 o 
   8   7   0        7.84        7.07      0.67 o 
   9   7   0      250.53      281.60      4.36 o 
  10   7   0        0.01        0.31      0.75 o 
  11   7   0       10.92       13.51      2.12 o 
   0   8   0      127.25      134.65      2.79 o 
   1   8   0       44.78       40.14      0.95 o 
   2   8   0      231.10      209.27      2.76 o 
   3   8   0       24.18       23.77      0.76 o 
   4   8   0       77.05       68.83      1.45 o 
   5   8   0      152.38      153.10      2.52 o 
   6   8   0       48.47       52.37      1.27 o 
   7   8   0       64.82       62.05      1.41 o 
   8   8   0        8.94       11.16      0.77 o 
   9   8   0       37.76       41.94      1.63 o 
  10   8   0        6.14        6.97      0.96 o 
   1   9   0        0.88        0.48      0.50 o 
   2   9   0       15.30       11.23      0.74 o 
   3   9   0       96.91       98.10      1.90 o 
   4   9   0       17.71       19.14      0.86 o 
   5   9   0        7.86        8.10      1.13 o 
   6   9   0        0.39        0.32      0.58 o 
   7   9   0       38.13       39.04      1.19 o 
   8   9   0       22.87       26.46      1.03 o 
   0  10   0      134.64      136.19      3.68 o 
   1  10   0       33.36       35.74      1.16 o 
   2  10   0       31.65       35.09      1.15 o 
   3  10   0        1.44        0.92      0.65 o 
   4  10   0        1.27        1.11      0.62 o 
   5  10   0        6.22        6.32      0.79 o 
 -15   0   1       35.59       38.66      2.83 o 
 -13   0   1       44.05       51.25      1.73 o 
 -11   0   1      364.83      378.46      6.47 o 
  -9   0   1      648.85      593.50      7.57 o 
  -7   0   1       72.11       74.01      1.25 o 
  -5   0   1        4.54        3.71      0.28 o 
  -3   0   1     1533.40     1641.46     25.19 o 
  -1   0   1     7268.52     6181.07    354.89 o 
   1   0   1     1522.36     1505.01     24.06 o 
   3   0   1       70.90       76.87      1.35 o 
   5   0   1      780.93      436.90      9.47 o 
   7   0   1      100.74       90.65      1.80 o 
   9   0   1        4.74        5.88      1.36 o 
  11   0   1       26.46       24.75      2.03 o 
  13   0   1       11.11       12.75      1.98 o 
 -15   1   1        8.34        8.18      2.25 o 
 -14   1   1        0.40        0.56      0.74 o 
 -13   1   1       22.72       21.08      1.03 o 
 -12   1   1       29.62       32.99      0.95 o 
 -11   1   1        4.64        7.39      0.62 o 
 -10   1   1       37.19       37.55      1.07 o 
  -9   1   1       43.40       46.10      0.82 o 
  -8   1   1      224.02      214.37      2.13 o 
  -7   1   1      350.64      374.79      3.43 o 
  -6   1   1      719.79      767.94      6.67 o 
  -5   1   1      372.25      418.65      3.71 o 
  -4   1   1       93.12       73.70      0.77 o 
  -3   1   1       16.52       19.32      0.29 o 
  -2   1   1     1188.82     1188.46     11.93 o 
  -1   1   1     2572.02     2437.79     25.46 o 
   0   1   1      431.26      421.39      4.50 o 
   1   1   1     1358.95     1373.93     14.35 o 
   2   1   1     1576.04     1609.34     13.71 o 
   3   1   1     6523.81     6311.17    131.67 o 
   4   1   1      132.73      110.09      3.94 o 
   5   1   1       40.25       47.88      1.28 o 
   6   1   1       11.25        8.04      0.31 o 
   7   1   1      835.02      838.24     10.12 o 
   8   1   1      283.03      282.87      6.70 o 
   9   1   1      141.13      147.33      1.62 o 
  10   1   1       30.76       25.31      0.59 o 
  11   1   1       51.19       45.35      1.27 o 
  12   1   1      153.36      148.62      2.68 o 
  13   1   1        3.70        5.85      1.17 o 
  14   1   1       60.38       69.56      2.46 o 
 -14   2   1       27.30       26.97      1.27 o 
 -13   2   1        3.39        2.77      0.73 o 
 -12   2   1       38.44       31.79      1.17 o 
 -11   2   1      247.78      242.61      3.20 o 
 -10   2   1        1.21        0.13      0.42 o 
  -9   2   1      187.19      181.19      1.90 o 
  -8   2   1       12.47       14.30      0.45 o 
  -7   2   1        6.13       12.80      0.69 o 
  -6   2   1        2.11        3.60      0.29 o 
  -5   2   1      996.04      996.43      9.39 o 
  -4   2   1       22.15       14.01      0.28 o 
  -3   2   1      697.91      732.53      6.90 o 
  -2   2   1      113.37      146.94      1.50 o 
  -1   2   1      245.08      233.49      2.08 o 
   0   2   1     3605.70     3608.91     30.69 o 
   1   2   1      422.57      423.18      4.74 o 
   2   2   1     2437.51     2326.63     19.71 o 
   3   2   1       14.19       12.07      0.29 o 
   4   2   1      273.17      302.07      2.74 o 
   5   2   1      367.43      389.76      3.50 o 
   6   2   1      543.23      557.56     15.70 o 
   7   2   1       17.08       10.22      0.44 o 
   8   2   1       93.53       99.76      4.02 o 
   9   2   1        7.96        8.88      0.56 o 
  10   2   1      348.30      338.55      4.80 o 
  11   2   1      474.53      447.78      6.23 o 
  12   2   1        1.78        2.77      0.72 o 
  13   2   1       17.64       16.78      1.04 o 
  14   2   1       35.14       35.25      1.84 o 
 -14   3   1        9.87       11.56      2.60 o 
 -13   3   1        1.41        2.71      0.79 o 
 -12   3   1       10.03        7.88      0.82 o 
 -11   3   1        1.67        0.49      0.59 o 
 -10   3   1      579.83      535.38     12.84 o 
  -9   3   1      260.83      252.74      3.14 o 
  -8   3   1        3.88        5.59      0.36 o 
  -7   3   1       56.12       44.40      0.67 o 
  -6   3   1      329.67      359.45      3.30 o 
  -5   3   1      335.03      357.25      3.56 o 
  -4   3   1      969.47     1138.12     10.68 o 
  -3   3   1      316.22      329.31      2.96 o 
  -2   3   1      109.04       87.26      0.94 o 
  -1   3   1       47.44       33.74      0.62 o 
   0   3   1     1863.40     1842.17     15.62 o 
   1   3   1     2341.39     2408.24     20.45 o 
   2   3   1      865.43      896.44      8.45 o 
   3   3   1      493.99      479.25      4.23 o 
   4   3   1      251.84      243.80      2.28 o 
   5   3   1      176.93      182.85      1.80 o 
   6   3   1      785.43      796.53      6.98 o 
   7   3   1      903.51      891.56      7.81 o 
   8   3   1      137.44      124.55      1.78 o 
   9   3   1        7.96        4.67      0.58 o 
  10   3   1        6.03        4.69      0.49 o 
  11   3   1       54.12       46.65      1.59 o 
  12   3   1      219.25      203.68      5.60 o 
  13   3   1        1.67        2.97      0.94 o 
  14   3   1      105.87      113.13      3.04 o 
 -14   4   1       20.63       25.15      1.79 o 
 -13   4   1        5.49        3.62      1.02 o 
 -12   4   1       21.95       23.40      1.34 o 
 -11   4   1       30.78       34.98      1.90 o 
 -10   4   1       65.78       61.05      1.87 o 
  -9   4   1      308.43      325.22      3.95 o 
  -8   4   1       24.07       22.79      0.53 o 
  -7   4   1       50.50       49.87      0.82 o 
  -6   4   1      383.28      380.92      3.86 o 
  -5   4   1      989.19     1044.63      9.04 o 
  -4   4   1      840.18      853.17      7.41 o 
  -3   4   1        1.67        0.81      0.23 o 
  -2   4   1        3.19        6.60      0.37 o 
  -1   4   1     1343.88     1412.92     12.04 o 
   0   4   1       68.77       69.58      0.79 o 
   1   4   1       37.12       55.49      0.66 o 
   2   4   1       31.99       41.77      0.54 o 
   3   4   1       15.42       16.31      0.41 o 
   4   4   1       23.65       25.74      0.46 o 
   5   4   1      920.59      922.99      8.04 o 
   6   4   1      200.58      211.98      2.12 o 
   7   4   1       42.94       46.88      0.93 o 
   8   4   1       47.55       46.51      0.97 o 
   9   4   1       91.69       95.88      1.55 o 
  10   4   1       50.06       48.90      1.24 o 
  11   4   1       63.56       64.85      2.07 o 
  12   4   1        5.31        5.64      1.03 o 
  13   4   1       13.31       15.29      1.33 o 
 -13   5   1        3.75        3.94      1.12 o 
 -11   5   1       37.19       42.69      2.00 o 
 -10   5   1       35.34       40.47      1.60 o 
  -9   5   1        0.34        0.82      0.82 o 
  -8   5   1      279.39      284.70      4.05 o 
  -7   5   1        1.45        1.87      0.38 o 
  -6   5   1       39.61       37.83      0.79 o 
  -5   5   1        4.84        7.40      0.67 o 
  -4   5   1      172.52      171.06      1.74 o 
  -3   5   1        7.03        7.47      0.30 o 
  -2   5   1      269.87      293.24      2.73 o 
  -1   5   1      443.93      378.36      3.43 o 
   0   5   1       49.08       40.82      0.59 o 
   1   5   1      430.18      499.39      4.45 o 
   2   5   1      559.98      570.69      5.59 o 
   3   5   1      229.52      214.64      4.37 o 
   4   5   1      161.67      178.00      2.39 o 
   5   5   1       19.69       21.17      0.56 o 
   6   5   1      275.40      262.49      3.23 o 
   7   5   1      632.78      614.97      6.91 o 
   8   5   1      151.18      148.22      2.11 o 
   9   5   1        2.94        1.52      0.53 o 
  10   5   1        8.11        9.04      1.32 o 
  11   5   1        0.47        1.06      0.91 o 
  12   5   1       11.17       11.61      1.60 o 
  13   5   1       16.73       18.37      1.47 o 
 -12   6   1        9.20        9.99      1.32 o 
 -11   6   1       22.37       21.73      1.75 o 
 -10   6   1        1.29        1.11      0.95 o 
  -9   6   1       79.28       72.54      3.25 o 
  -8   6   1       48.98       52.84      1.07 o 
  -7   6   1      210.85      214.24      2.78 o 
  -6   6   1        0.91        1.01      0.36 o 
  -5   6   1      401.34      385.68      4.02 o 
  -4   6   1       33.90       31.03      0.67 o 
  -3   6   1        0.51        0.00      0.31 o 
  -2   6   1        9.35        7.81      0.58 o 
  -1   6   1       22.95       23.83      0.65 o 
   0   6   1      109.96      114.60      1.48 o 
   1   6   1       50.22       44.38      0.76 o 
   2   6   1        1.45        0.66      0.29 o 
   3   6   1        6.30        5.18      0.59 o 
   4   6   1        5.08        3.64      0.69 o 
   5   6   1        0.05       -0.45      0.45 o 
   6   6   1       67.60       69.40      1.31 o 
   7   6   1      461.11      469.92      5.47 o 
   8   6   1       39.57       32.49      0.88 o 
   9   6   1       35.08       33.37      0.92 o 
  10   6   1       87.89       93.44      2.02 o 
  11   6   1       37.33       40.07      1.99 o 
  12   6   1        0.92        0.80      1.51 o 
 -11   7   1        0.09       -1.07      1.07 o 
 -10   7   1        8.53        8.11      1.25 o 
  -9   7   1        9.91       11.10      0.90 o 
  -8   7   1        0.02       -0.41      0.44 o 
  -7   7   1       56.32       47.51      1.14 o 
  -6   7   1      109.50      110.94      1.72 o 
  -5   7   1        0.10        0.00      0.40 o 
  -4   7   1      225.72      201.90      2.62 o 
  -3   7   1        0.02       -0.01      0.37 o 
  -2   7   1       22.54       21.47      0.66 o 
  -1   7   1       19.69       16.09      0.59 o 
   0   7   1       91.68       93.82      1.45 o 
   1   7   1        3.57        0.88      0.68 o 
   2   7   1       35.42       29.24      0.75 o 
   3   7   1       65.50       59.93      1.00 o 
   4   7   1        0.91        0.61      0.40 o 
   5   7   1       56.95       55.39      1.90 o 
   6   7   1        0.03       -0.34      0.41 o 
   7   7   1       67.29       74.00      1.38 o 
   8   7   1      121.46      128.13      2.00 o 
   9   7   1       31.87       30.00      0.93 o 
  10   7   1       68.55       68.84      1.78 o 
  11   7   1        0.11        0.29      1.08 o 
 -10   8   1        0.10        1.13      1.60 o 
  -9   8   1       37.93       41.86      1.61 o 
  -8   8   1        0.56        1.37      1.10 o 
  -7   8   1        5.82        8.20      1.13 o 
  -6   8   1       24.86       29.42      0.94 o 
  -5   8   1        0.06       -0.19      1.12 o 
  -4   8   1       37.90       39.20      0.96 o 
  -3   8   1       90.93       88.56      1.49 o 
  -2   8   1        7.41        8.72      0.56 o 
  -1   8   1       10.10        9.30      0.62 o 
   0   8   1      451.60      432.88      5.47 o 
   1   8   1      168.47      164.93      2.29 o 
   2   8   1       16.58       17.02      0.67 o 
   3   8   1      100.43       88.41      1.71 o 
   4   8   1       49.03       40.20      1.08 o 
   5   8   1       35.20       29.51      0.95 o 
   6   8   1       12.30       12.39      0.83 o 
   7   8   1        7.35        7.06      0.69 o 
   8   8   1       19.76       19.04      0.82 o 
   9   8   1       30.69       35.91      1.06 o 
  10   8   1        0.38       -0.18      0.87 o 
  -8   9   1       37.21       41.94      1.67 o 
  -7   9   1        0.06        0.13      0.59 o 
  -6   9   1       14.24       14.94      1.11 o 
  -5   9   1        8.53        9.74      0.94 o 
  -4   9   1        0.04       -0.40      0.52 o 
  -3   9   1        8.48        9.86      0.86 o 
  -2   9   1      279.61      292.03      3.72 o 
  -1   9   1       86.35       83.27      1.51 o 
   0   9   1        5.50        6.65      0.63 o 
   1   9   1        1.86        3.14      0.61 o 
   2   9   1       57.49       50.53      1.29 o 
   3   9   1       56.71       56.87      1.37 o 
   4   9   1       12.13       11.98      0.78 o 
   5   9   1       17.33       17.15      1.15 o 
   6   9   1       28.69       22.95      0.93 o 
   7   9   1        2.99        3.01      0.65 o 
   8   9   1       26.66       30.12      1.09 o 
  -5  10   1        9.25       10.71      1.03 o 
  -4  10   1       12.75       11.53      0.86 o 
  -3  10   1        5.63        6.84      0.77 o 
  -2  10   1      137.60      143.90      3.42 o 
  -1  10   1        7.58       11.49      0.87 o 
   0  10   1       27.29       25.61      1.07 o 
   1  10   1      122.43      128.66      2.38 o 
   2  10   1        2.68        2.14      0.70 o 
   3  10   1        0.06       -0.25      0.85 o 
   4  10   1       16.18       19.65      0.99 o 
   5  10   1       42.92       44.16      1.31 o 
 -14   0   2       85.50      100.17      4.14 o 
 -12   0   2      133.35      135.06      3.01 o 
 -10   0   2      919.19      846.29     18.45 o 
  -8   0   2      110.52      103.88      1.96 o 
  -6   0   2      631.61      688.95      8.49 o 
  -4   0   2     2220.69     2462.20     29.53 o 
  -2   0   2     3398.35     3406.19     49.88 o 
   0   0   2       32.95       27.63      1.64 o 
   2   0   2     5835.80     5536.72     66.54 o 
   4   0   2      140.80      146.04      2.01 o 
   6   0   2      352.97      294.63      3.87 o 
   8   0   2      638.76      629.23      9.77 o 
  10   0   2       19.69       17.96      0.92 o 
  12   0   2       25.28       20.75      1.91 o 
 -15   1   2       45.51       49.72      2.64 o 
 -14   1   2       65.05       70.31      1.85 o 
 -13   1   2        9.47       11.23      1.11 o 
 -12   1   2        7.47        5.54      0.88 o 
 -11   1   2       72.26       80.55      1.47 o 
 -10   1   2      146.90      160.07      2.26 o 
  -9   1   2       38.69       28.19      0.78 o 
  -7   1   2       79.99       71.56      0.85 o 
  -6   1   2        5.30        3.65      0.45 o 
  -5   1   2      404.48      434.31      3.84 o 
  -4   1   2     6238.78     6627.36     56.08 o 
  -3   1   2       36.09       34.29      0.60 o 
  -2   1   2      256.08      272.80      3.08 o 
  -1   1   2     3800.79     3692.59     35.95 o 
   0   1   2       25.13       21.53      0.35 o 
   1   1   2     1400.67     1482.63     13.84 o 
   2   1   2      911.21      932.16     13.72 o 
   3   1   2       52.00       62.03      0.74 o 
   4   1   2      289.98      280.87      2.80 o 
   5   1   2      997.04     1004.28     10.60 o 
   6   1   2        5.99        3.91      0.28 o 
   7   1   2       22.08       15.28      0.95 o 
   8   1   2        1.98        2.74      0.39 o 
   9   1   2        0.35        0.63      0.35 o 
  10   1   2       83.26       71.70      1.58 o 
  11   1   2        3.13        4.21      0.70 o 
  12   1   2       63.45       62.17      2.11 o 
  13   1   2        7.61        7.12      1.67 o 
  14   1   2        0.04       -0.12      1.29 o 
 -14   2   2       20.23       20.43      1.15 o 
 -13   2   2       13.83       14.37      1.01 o 
 -12   2   2        6.01        5.26      0.78 o 
 -11   2   2       14.61       11.47      0.69 o 
 -10   2   2      389.57      368.28      4.43 o 
  -9   2   2      189.25      181.19      2.43 o 
  -8   2   2        0.77        1.35      0.50 o 
  -7   2   2      255.62      288.00      2.95 o 
  -6   2   2      321.24      345.67      3.15 o 
  -5   2   2     4252.02     4693.10     39.48 o 
  -4   2   2      215.52      224.12      4.41 o 
  -3   2   2      298.94      297.38      2.91 o 
  -2   2   2     2938.96     3022.53     48.41 o 
  -1   2   2    11315.20    11110.58    210.13 o 
   0   2   2     1514.63     1528.55     27.32 o 
   1   2   2     1819.37     1811.61     16.84 o 
   2   2   2     1834.50     1953.07     16.63 o 
   3   2   2      814.47      789.55      6.83 o 
   4   2   2      131.91      120.78      1.36 o 
   5   2   2       26.82       29.01      0.47 o 
   6   2   2       82.61       89.00      1.03 o 
   7   2   2      188.90      206.12      2.22 o 
   8   2   2        0.15       -0.24      0.24 o 
   9   2   2      292.31      263.12      7.02 o 
  10   2   2       78.03       79.24      1.84 o 
  11   2   2        6.54        8.72      0.69 o 
  12   2   2        3.28        2.78      0.73 o 
  13   2   2      106.02      105.37      2.98 o 
  14   2   2       12.77       14.32      2.31 o 
 -14   3   2       24.14       25.68      1.23 o 
 -13   3   2       57.48       51.97      1.57 o 
 -12   3   2       59.13       59.41      1.59 o 
 -11   3   2      310.56      279.91      4.25 o 
 -10   3   2       13.39        9.05      0.61 o 
  -9   3   2       92.17       85.50      1.67 o 
  -8   3   2       41.91       30.81      0.61 o 
  -7   3   2       91.98       87.29      1.13 o 
  -6   3   2       37.45       39.30      0.64 o 
  -5   3   2      175.19      175.96      2.31 o 
  -4   3   2      183.47      200.29      3.07 o 
  -3   3   2      128.28      116.04      1.29 o 
  -2   3   2      178.77      167.69      1.59 o 
  -1   3   2     1042.78     1056.87      9.03 o 
   0   3   2       39.99       57.26      0.95 o 
   1   3   2     3789.19     3906.59     40.36 o 
   2   3   2       11.85       12.28      0.32 o 
   3   3   2       89.30       85.97      0.93 o 
   4   3   2       73.83      100.50      1.08 o 
   5   3   2      123.92      124.90      1.32 o 
   6   3   2       56.39       53.65      0.74 o 
   7   3   2      562.93      565.22      5.62 o 
   8   3   2      310.23      316.94      3.39 o 
   9   3   2       13.47       13.18      0.59 o 
  10   3   2       91.56       89.47      1.45 o 
  11   3   2       42.43       33.76      1.47 o 
  12   3   2       18.14       17.32      2.13 o 
  13   3   2       41.90       43.88      1.75 o 
  14   3   2       43.82       48.46      3.21 o 
 -14   4   2      124.49      150.34      3.72 o 
 -13   4   2        1.60        0.10      0.98 o 
 -12   4   2        3.58        3.73      0.96 o 
 -11   4   2       72.59       63.13      1.99 o 
 -10   4   2       37.88       40.51      1.20 o 
  -9   4   2       26.72       30.73      0.86 o 
  -8   4   2        1.47        2.05      0.29 o 
  -7   4   2      145.23      157.14      1.67 o 
  -6   4   2      133.50      133.14      1.43 o 
  -5   4   2       22.45       24.79      0.52 o 
  -4   4   2       57.69       51.20      0.81 o 
  -3   4   2      202.48      209.08      2.00 o 
  -2   4   2       38.93       42.91      0.64 o 
  -1   4   2        5.09        3.73      0.40 o 
   0   4   2     1649.34     1796.15     15.27 o 
   1   4   2       59.76       54.46      1.41 o 
   2   4   2       50.07       35.94      1.32 o 
   3   4   2      813.45      847.06      8.10 o 
   4   4   2      182.73      197.13      1.93 o 
   5   4   2       71.23       71.77      1.15 o 
   6   4   2     1107.57     1119.26     12.00 o 
   7   4   2        1.10        1.44      0.48 o 
   8   4   2        5.82        8.01      1.17 o 
   9   4   2        4.63        5.11      0.92 o 
  10   4   2       18.28       16.44      0.69 o 
  11   4   2       52.41       50.92      1.41 o 
  12   4   2        6.09        4.87      1.06 o 
  13   4   2        8.66       12.00      3.16 o 
 -13   5   2      101.16      106.44      2.99 o 
 -12   5   2        0.73        0.30      1.51 o 
 -11   5   2        2.08       -0.75      0.84 o 
 -10   5   2        3.78        2.34      0.82 o 
  -9   5   2        6.66        2.90      0.81 o 
  -8   5   2        5.64        7.12      0.55 o 
  -7   5   2      119.86      124.56      1.80 o 
  -6   5   2       61.71       61.67      0.86 o 
  -5   5   2       40.10       38.36      0.62 o 
  -4   5   2       47.55       58.05      0.78 o 
  -3   5   2       27.76       30.25      0.56 o 
  -2   5   2       35.61       31.97      0.94 o 
  -1   5   2       10.45        8.66      0.40 o 
   0   5   2        9.52       13.11      0.47 o 
   1   5   2       24.86       26.28      0.54 o 
   2   5   2      201.98      224.07      4.08 o 
   3   5   2       28.05       23.85      0.69 o 
   4   5   2      213.86      220.51      2.43 o 
   5   5   2      371.11      382.14      4.45 o 
   6   5   2        8.52       10.56      0.70 o 
   7   5   2      702.12      684.67      7.64 o 
   8   5   2       57.48       58.82      1.17 o 
   9   5   2        8.99       12.17      0.94 o 
  10   5   2       14.03       17.55      0.74 o 
  11   5   2       11.03       11.87      0.92 o 
  12   5   2       42.05       43.61      3.28 o 
  13   5   2        2.46        1.61      1.11 o 
 -12   6   2        1.54        1.37      1.70 o 
 -11   6   2       91.04       98.58      3.68 o 
 -10   6   2       33.26       31.73      2.03 o 
  -9   6   2        3.13        3.47      1.19 o 
  -8   6   2       15.67       10.26      1.01 o 
  -7   6   2        3.12        4.71      0.43 o 
  -6   6   2      149.43      145.88      2.91 o 
  -5   6   2       13.41       12.80      0.50 o 
  -4   6   2       47.88       49.34      1.22 o 
  -3   6   2        1.98        2.89      0.33 o 
  -2   6   2      250.61      256.91      2.73 o 
  -1   6   2      483.08      516.12      5.11 o 
   0   6   2       34.41       33.25      0.65 o 
   1   6   2       42.04       35.19      0.69 o 
   2   6   2      163.42      154.06      1.83 o 
   3   6   2       85.26       84.71      1.61 o 
   4   6   2       11.49       13.20      0.68 o 
   5   6   2      186.16      178.95      2.47 o 
   6   6   2      568.09      548.91      6.27 o 
   7   6   2       57.25       51.79      1.10 o 
   8   6   2       10.86       10.17      0.64 o 
   9   6   2       34.69       36.51      1.10 o 
  10   6   2      148.95      145.63      2.24 o 
  11   6   2        0.29        0.65      0.77 o 
  12   6   2        0.50        0.45      1.17 o 
 -11   7   2        0.68        0.23      1.09 o 
 -10   7   2       32.89       31.83      1.71 o 
  -9   7   2        1.98        4.12      1.04 o 
  -8   7   2      454.23      428.54      6.01 o 
  -7   7   2        0.42        0.61      0.43 o 
  -6   7   2        3.20        2.86      0.45 o 
  -5   7   2        3.25        4.56      0.68 o 
  -4   7   2       13.18       15.51      0.61 o 
  -3   7   2       14.71       15.06      0.60 o 
  -2   7   2      788.51      793.94      8.69 o 
  -1   7   2        7.32        8.52      0.51 o 
   0   7   2        0.14       -0.29      0.35 o 
   1   7   2       16.15       10.29      0.53 o 
   2   7   2       40.10       45.36      0.95 o 
   3   7   2       83.24       89.87      1.46 o 
   4   7   2       95.05      100.17      1.59 o 
   5   7   2       12.26       10.21      0.62 o 
   6   7   2       16.31       14.53      0.66 o 
   7   7   2        4.74        6.99      0.92 o 
   8   7   2      356.74      347.91      4.35 o 
   9   7   2        2.05        1.82      0.55 o 
  10   7   2        3.75        3.30      0.60 o 
  11   7   2        0.35       -0.80      0.82 o 
 -10   8   2       74.79       83.75      3.53 o 
  -9   8   2        0.43       -0.29      1.32 o 
  -8   8   2       63.93       71.41      2.03 o 
  -7   8   2        0.47        0.55      0.51 o 
  -6   8   2       64.73       61.97      1.37 o 
  -5   8   2       32.17       34.53      0.91 o 
  -4   8   2        6.62        8.34      0.60 o 
  -3   8   2      193.70      185.70      2.52 o 
  -2   8   2       32.20       28.42      0.81 o 
  -1   8   2       13.40       13.66      0.63 o 
   0   8   2       71.51       64.11      1.21 o 
   1   8   2       21.31       17.90      0.68 o 
   2   8   2       11.63       14.23      0.95 o 
   3   8   2        4.42        7.47      0.66 o 
   4   8   2       43.41       38.28      1.08 o 
   5   8   2        0.28       -0.42      0.48 o 
   6   8   2       13.42       11.89      0.77 o 
   7   8   2        0.06       -0.03      0.60 o 
   8   8   2       84.42       95.78      1.73 o 
   9   8   2       81.56       93.48      1.74 o 
  -8   9   2        4.63        6.36      1.10 o 
  -7   9   2       10.27        9.56      1.72 o 
  -6   9   2        0.01       -0.53      0.53 o 
  -5   9   2       17.81       15.38      0.80 o 
  -4   9   2       36.49       36.15      1.08 o 
  -3   9   2        7.80        8.47      1.03 o 
  -2   9   2       11.13        9.81      0.70 o 
  -1   9   2      335.30      336.29      4.19 o 
   0   9   2      108.30      112.08      2.08 o 
   1   9   2       25.84       26.03      0.96 o 
   2   9   2        0.37        1.77      0.58 o 
   3   9   2       24.46       20.35      0.86 o 
   4   9   2       16.37       18.49      0.85 o 
   5   9   2       19.27       14.83      0.88 o 
   6   9   2        3.61        4.60      0.69 o 
   7   9   2       37.15       48.08      1.34 o 
   8   9   2       50.99       57.36      1.72 o 
  -5  10   2        0.42        0.41      0.75 o 
  -4  10   2       68.62       66.66      1.58 o 
  -3  10   2        9.95        9.55      0.84 o 
  -2  10   2       21.88       21.96      0.88 o 
  -1  10   2        0.34       -0.61      0.61 o 
   0  10   2       58.23       60.64      1.61 o 
   1  10   2        0.47        0.53      0.61 o 
   2  10   2       34.80       34.59      1.15 o 
   3  10   2      115.55      120.70      2.32 o 
   4  10   2        0.73        0.48      0.65 o 
   5  10   2        1.13       -0.09      0.63 o 
 -15   0   3        0.07       -1.49      1.49 o 
 -13   0   3        0.75        0.54      1.40 o 
 -11   0   3       32.60       42.12      1.47 o 
  -9   0   3      241.43      246.49      4.36 o 
  -7   0   3        8.53        2.75      1.07 o 
  -5   0   3      301.26      311.65      4.93 o 
  -3   0   3      164.36      197.08      3.14 o 
  -1   0   3        0.48        0.58      0.28 o 
   1   0   3     7468.23     7069.99    129.90 o 
   3   0   3      261.48      261.87      3.36 o 
   5   0   3     1601.17     1741.44     20.97 o 
   7   0   3        0.62        0.70      0.34 o 
   9   0   3     1127.93     1101.40     16.58 o 
  13   0   3      434.93      470.58     12.06 o 
 -15   1   3       16.22       17.09      1.74 o 
 -14   1   3       15.04       13.76      1.29 o 
 -13   1   3       18.48       20.02      0.85 o 
 -12   1   3       13.66       13.98      0.73 o 
 -11   1   3      223.96      213.95      2.91 o 
 -10   1   3      235.47      220.68      2.90 o 
  -9   1   3        8.04        8.81      0.82 o 
  -8   1   3        4.18        2.47      0.40 o 
  -7   1   3      452.64      461.88      4.14 o 
  -6   1   3       95.86       77.55      0.86 o 
  -5   1   3      828.59      875.92      7.55 o 
  -4   1   3      823.84      878.43      7.55 o 
  -3   1   3       18.34       18.14      0.34 o 
  -2   1   3     1216.54     1251.81     10.64 o 
  -1   1   3     2339.41     2354.54     21.82 o 
   0   1   3        7.94        6.64      0.21 o 
   1   1   3     6608.82     6489.67     60.49 o 
   2   1   3     4691.84     4700.83     48.56 o 
   3   1   3      708.69      720.95     13.23 o 
   4   1   3      306.54      323.26      2.93 o 
   5   1   3        0.59        1.42      0.21 o 
   6   1   3      654.91      629.03      6.08 o 
   7   1   3      540.35      517.24      5.64 o 
   8   1   3        1.14        1.77      0.28 o 
   9   1   3        3.50        5.37      0.66 o 
  10   1   3       12.72        6.13      0.62 o 
  11   1   3        9.62        6.24      1.72 o 
  12   1   3      316.28      166.83      4.61 o 
  13   1   3      109.24      122.26      3.26 o 
  14   1   3        8.57       11.82      1.54 o 
 -14   2   3        1.88        1.70      0.82 o 
 -13   2   3       46.20       44.05      1.42 o 
 -12   2   3        0.03        0.00      0.52 o 
 -11   2   3       15.85       16.41      0.96 o 
 -10   2   3      469.91      433.79      5.12 o 
  -9   2   3        1.61        1.27      0.41 o 
  -8   2   3      325.57      345.77      4.06 o 
  -7   2   3      395.51      403.62      3.68 o 
  -6   2   3      122.59      114.53      1.20 o 
  -5   2   3      858.09      900.21      7.77 o 
  -4   2   3      260.72      287.32      2.60 o 
  -3   2   3      148.99      171.55      1.77 o 
  -2   2   3      616.20      605.37      5.23 o 
  -1   2   3      901.38      971.38      9.08 o 
   0   2   3     1650.27     1790.03     15.18 o 
   1   2   3     1701.86     1750.73     18.41 o 
   2   2   3     1125.77     1193.64     11.19 o 
   3   2   3      525.88      518.22      5.61 o 
   4   2   3      589.94      638.03      6.16 o 
   5   2   3      147.29      141.76      1.59 o 
   6   2   3      343.75      377.03      3.47 o 
   7   2   3      112.43      113.26      1.59 o 
   8   2   3      301.68      295.38      3.59 o 
   9   2   3        8.04        8.90      0.55 o 
  10   2   3      392.19      367.22      5.14 o 
  11   2   3       23.50        9.13      1.44 o 
  12   2   3        2.91        0.86      1.17 o 
  13   2   3       62.38       71.88      3.61 o 
  14   2   3       64.51       69.68      3.75 o 
 -14   3   3       51.31       49.34      1.64 o 
 -13   3   3        6.51        6.95      0.87 o 
 -12   3   3       59.50       68.89      1.74 o 
 -11   3   3       10.19       12.25      0.75 o 
 -10   3   3       54.84       50.19      1.11 o 
  -9   3   3        0.48        0.57      0.42 o 
  -8   3   3       16.32       14.32      0.60 o 
  -7   3   3       21.55       21.95      0.45 o 
  -6   3   3      457.24      487.69      4.37 o 
  -5   3   3      170.56      164.50      1.78 o 
  -4   3   3     1247.34     1396.26     13.06 o 
  -3   3   3       11.41        5.25      0.55 o 
  -2   3   3      827.29      875.61     12.34 o 
  -1   3   3      180.50      220.84      3.40 o 
   0   3   3     1242.40     1332.69     11.37 o 
   1   3   3     1075.13     1114.82     10.48 o 
   2   3   3      186.41      199.67      2.09 o 
   3   3   3       20.74       19.68      0.66 o 
   4   3   3       48.47       61.51      0.75 o 
   5   3   3      422.51      434.31      4.33 o 
   6   3   3      617.05      612.49      6.03 o 
   7   3   3       20.33       21.08      0.59 o 
   8   3   3       95.44       88.75      1.29 o 
   9   3   3        4.23        4.90      0.87 o 
  10   3   3        3.90        3.02      0.48 o 
  11   3   3        1.69        0.50      0.48 o 
  12   3   3        9.46        7.02      0.85 o 
  13   3   3       33.57       34.42      2.68 o 
  14   3   3      104.19      105.39      4.71 o 
 -14   4   3      194.13      206.07      6.09 o 
 -13   4   3       30.66       30.67      1.62 o 
 -12   4   3      115.90      108.97      2.84 o 
 -11   4   3        0.67        0.61      0.60 o 
 -10   4   3       19.79       14.68      0.83 o 
  -9   4   3        0.01       -0.10      0.42 o 
  -8   4   3        5.49        7.09      0.79 o 
  -7   4   3       15.55       10.54      0.37 o 
  -6   4   3        1.61        2.09      0.25 o 
  -5   4   3      335.51      369.13      3.39 o 
  -4   4   3       16.51       12.04      0.37 o 
  -3   4   3        0.18        0.66      0.23 o 
  -2   4   3       74.06       72.44      0.84 o 
  -1   4   3      116.31      129.12      1.31 o 
   0   4   3       19.58       17.21      0.39 o 
   1   4   3       16.87        9.66      0.34 o 
   2   4   3       19.80       15.69      0.51 o 
   3   4   3      504.27      550.44      5.39 o 
   4   4   3      417.96      407.87      4.10 o 
   5   4   3      115.11      112.06      1.61 o 
   6   4   3      690.74      666.18      7.38 o 
   7   4   3        2.18        0.77      0.40 o 
   8   4   3      204.03      200.70      2.67 o 
   9   4   3      350.99      365.15      4.42 o 
  10   4   3      223.55      224.34      3.01 o 
  11   4   3        8.90        9.46      0.85 o 
  12   4   3        0.01       -0.41      0.64 o 
  13   4   3        0.81        1.90      1.04 o 
 -13   5   3        0.22        0.59      1.02 o 
 -12   5   3       11.06       10.94      1.21 o 
 -11   5   3      157.76      152.64      3.50 o 
 -10   5   3       16.73       14.82      1.50 o 
  -9   5   3        9.01        3.88      0.65 o 
  -8   5   3       11.89       13.57      0.55 o 
  -7   5   3       30.67       33.40      0.62 o 
  -6   5   3      141.64      140.18      1.70 o 
  -5   5   3       11.90       14.32      0.41 o 
  -4   5   3      130.45      126.96      1.37 o 
  -3   5   3       22.80       12.71      0.37 o 
  -2   5   3       63.35       66.44      0.99 o 
  -1   5   3        2.57        4.89      0.46 o 
   0   5   3      160.08      151.87      1.73 o 
   1   5   3     1051.56     1064.00     11.31 o 
   2   5   3        4.07        3.35      0.44 o 
   3   5   3      519.69      527.19      5.23 o 
   4   5   3       31.08       26.79      0.70 o 
   5   5   3      260.60      257.05      3.18 o 
   6   5   3       35.26       37.98      0.91 o 
   7   5   3      216.81      218.63      2.87 o 
   8   5   3       79.32       83.88      1.47 o 
   9   5   3       96.15       95.83      1.63 o 
  10   5   3      136.21      127.85      2.02 o 
  11   5   3        0.13       -0.07      0.52 o 
  12   5   3       49.14       48.80      1.53 o 
 -12   6   3       13.78       14.22      1.40 o 
 -11   6   3       34.34       35.29      2.53 o 
 -10   6   3      169.96      190.96      4.65 o 
  -9   6   3       95.50       87.69      2.39 o 
  -8   6   3       11.38        6.55      0.60 o 
  -7   6   3      177.42      175.77      2.41 o 
  -6   6   3        0.00       -0.39      0.39 o 
  -5   6   3      524.59      473.60      5.91 o 
  -4   6   3       12.21       10.69      0.46 o 
  -3   6   3     1156.30     1178.43     11.20 o 
  -2   6   3      201.72      189.25      3.53 o 
  -1   6   3      473.97      474.17      4.75 o 
   0   6   3      207.06      224.35      2.46 o 
   1   6   3      134.31      133.39      1.63 o 
   2   6   3       99.55       88.98      2.93 o 
   3   6   3       87.19       78.18      3.51 o 
   4   6   3      344.04      353.05      4.20 o 
   5   6   3      117.23      117.74      1.78 o 
   6   6   3       88.24       83.47      1.44 o 
   7   6   3       22.76       22.41      0.77 o 
   8   6   3       10.11        8.63      0.75 o 
   9   6   3        5.61        3.91      0.78 o 
  10   6   3       63.42       62.96      1.35 o 
  11   6   3        3.08        3.48      0.83 o 
  12   6   3        1.26        1.19      0.86 o 
 -11   7   3       34.98       37.35      1.89 o 
 -10   7   3       36.92       43.35      2.03 o 
  -9   7   3        8.08        3.08      1.00 o 
  -8   7   3        5.31        3.22      0.79 o 
  -7   7   3       30.22       33.02      1.08 o 
  -6   7   3       52.89       49.65      1.03 o 
  -5   7   3       76.07       69.32      1.23 o 
  -4   7   3      387.62      368.10      4.34 o 
  -3   7   3      410.03      391.79      4.58 o 
  -2   7   3        3.79        2.46      0.43 o 
  -1   7   3       30.55       27.10      0.73 o 
   0   7   3      118.11      116.34      1.70 o 
   1   7   3       30.41       31.85      0.71 o 
   2   7   3      526.09      496.99      5.69 o 
   3   7   3      121.56      107.25      1.66 o 
   4   7   3      128.65      118.54      2.12 o 
   5   7   3       28.18       29.22      0.83 o 
   6   7   3      152.02      157.93      2.30 o 
   7   7   3       14.60       13.67      0.70 o 
   8   7   3        4.12        3.01      0.66 o 
   9   7   3       15.28       12.68      0.94 o 
  10   7   3       15.74       16.17      1.16 o 
  11   7   3       47.59       52.01      2.53 o 
  -9   8   3      116.54      129.44      4.50 o 
  -8   8   3       12.93       15.20      1.06 o 
  -7   8   3        7.62        7.00      1.05 o 
  -6   8   3      104.00       95.42      1.79 o 
  -5   8   3       33.63       34.27      0.90 o 
  -4   8   3       32.00       26.49      1.04 o 
  -3   8   3       43.74       45.10      1.00 o 
  -2   8   3       69.69       66.33      1.24 o 
  -1   8   3      106.75      100.17      1.61 o 
   0   8   3      166.17      159.53      2.25 o 
   1   8   3       35.23       36.16      1.03 o 
   2   8   3      103.28       94.61      1.80 o 
   3   8   3      196.88      200.22      3.13 o 
   4   8   3       60.64       62.54      1.42 o 
   5   8   3        5.75        4.19      0.78 o 
   6   8   3       71.88       75.39      1.46 o 
   7   8   3       17.95       16.33      0.76 o 
   8   8   3       43.60       50.65      1.25 o 
   9   8   3       17.59       18.09      0.87 o 
  -8   9   3        5.52        7.72      1.06 o 
  -7   9   3        3.05        0.57      0.82 o 
  -6   9   3       16.66       14.20      0.85 o 
  -5   9   3        3.40        3.93      0.65 o 
  -4   9   3       11.53       11.27      0.70 o 
  -3   9   3       26.56       25.38      0.84 o 
  -2   9   3       37.97       37.02      0.99 o 
  -1   9   3       22.50       19.59      0.88 o 
   0   9   3       19.61       21.10      0.89 o 
   1   9   3       65.82       67.56      1.53 o 
   2   9   3        0.16        0.93      0.55 o 
   3   9   3        1.63        2.06      0.85 o 
   4   9   3       10.07       10.94      0.83 o 
   5   9   3        7.02        9.32      0.78 o 
   6   9   3        3.03        4.27      0.70 o 
   7   9   3       14.20       19.02      0.96 o 
  -5  10   3       42.39       42.66      1.27 o 
  -4  10   3        1.96        3.03      0.78 o 
  -3  10   3       22.69       27.27      0.96 o 
  -2  10   3        1.46        0.74      0.65 o 
  -1  10   3      208.19      231.63      3.68 o 
   0  10   3        1.77        0.78      0.63 o 
   1  10   3       13.47       12.14      0.84 o 
   2  10   3       24.63       22.74      1.15 o 
   3  10   3       26.98       25.93      1.05 o 
   4  10   3        7.78        9.52      0.86 o 
 -14   0   4        3.48        3.01      0.99 o 
 -12   0   4        0.23        0.75      0.68 o 
 -10   0   4     1773.37     1785.18     26.72 o 
  -8   0   4      259.28      287.20      4.88 o 
  -6   0   4       49.52       43.22      1.62 o 
  -4   0   4      597.63      592.34      8.95 o 
  -2   0   4      143.58      120.02      1.62 o 
   0   0   4     4447.22     4490.78     53.67 o 
   2   0   4      533.22      525.53      6.51 o 
   4   0   4     3702.15     3831.11     45.70 o 
   6   0   4       51.38       41.93      0.88 o 
   8   0   4      601.43      603.91     12.82 o 
  10   0   4       82.87       89.63      2.21 o 
  12   0   4      306.76      321.13      5.89 o 
  14   0   4        0.06       -1.60      1.60 o 
 -14   1   4        2.59        4.47      0.74 o 
 -13   1   4       13.42       12.76      0.81 o 
 -12   1   4       13.76       11.75      0.72 o 
 -11   1   4      121.81      107.95      1.80 o 
 -10   1   4        8.68       10.98      0.61 o 
  -9   1   4      126.65      138.45      1.99 o 
  -8   1   4        5.17        6.59      0.51 o 
  -7   1   4      130.12      152.21      2.00 o 
  -6   1   4      129.92      146.04      1.62 o 
  -5   1   4        8.01        5.73      0.24 o 
  -4   1   4      863.45      965.49      9.08 o 
  -3   1   4      437.57      467.11      4.08 o 
  -2   1   4      115.89      121.47      1.16 o 
  -1   1   4        5.98       11.21      0.36 o 
   0   1   4       68.31       82.70      0.85 o 
   1   1   4     2713.75     2961.74     27.42 o 
   2   1   4      541.00      529.48      9.25 o 
   3   1   4        6.70       10.67      0.37 o 
   4   1   4       13.51       16.65      0.33 o 
   5   1   4        3.35        2.38      0.28 o 
   6   1   4      142.29      161.72      1.66 o 
   7   1   4      422.05      416.55      3.84 o 
   8   1   4      116.94      111.82      1.49 o 
   9   1   4        7.57        8.69      0.49 o 
  10   1   4      150.85      139.98      2.11 o 
  11   1   4      370.92      358.51      4.48 o 
  12   1   4       41.00       42.97      1.15 o 
  13   1   4       51.03       50.28      2.85 o 
  14   1   4       51.12       47.20      2.17 o 
 -14   2   4        0.13        0.15      0.78 o 
 -13   2   4       64.42       69.20      1.51 o 
 -12   2   4        7.92        7.88      1.10 o 
 -11   2   4       54.97       55.43      1.22 o 
 -10   2   4      126.00      113.50      1.81 o 
  -9   2   4      510.27      492.98      5.66 o 
  -8   2   4       71.30       65.16      1.17 o 
  -7   2   4      349.48      326.59      3.82 o 
  -6   2   4        1.41        3.01      0.20 o 
  -5   2   4      153.58      210.17      1.99 o 
  -4   2   4        8.93        8.84      0.24 o 
  -3   2   4     1439.67     1579.08     13.41 o 
  -2   2   4      379.68      410.46      4.87 o 
  -1   2   4       22.93       25.23      0.44 o 
   0   2   4       33.00       39.76      0.49 o 
   1   2   4        0.13        0.63      0.13 o 
   2   2   4      864.86     1006.36     10.61 o 
   3   2   4       40.11       31.94      0.56 o 
   4   2   4     1188.06     1268.72     11.97 o 
   5   2   4        3.39        1.92      0.27 o 
   6   2   4       28.68       25.95      0.67 o 
   7   2   4      112.89      101.84      1.55 o 
   8   2   4      119.75      123.50      1.83 o 
   9   2   4      160.72      140.69      1.82 o 
  10   2   4       41.33       42.29      0.91 o 
  11   2   4       21.37       20.27      0.82 o 
  12   2   4       10.24       12.20      1.11 o 
  13   2   4       15.21       12.80      2.10 o 
  14   2   4        0.82        1.41      1.72 o 
 -14   3   4       62.83       69.03      1.91 o 
 -13   3   4       16.74       18.48      1.08 o 
 -12   3   4       21.24       19.42      0.90 o 
 -11   3   4        6.75        7.32      0.66 o 
 -10   3   4        0.01       -0.43      0.43 o 
  -9   3   4      354.28      297.83      3.70 o 
  -8   3   4      167.57      176.41      2.37 o 
  -7   3   4      105.40      118.43      1.48 o 
  -6   3   4        1.43        1.92      0.49 o 
  -5   3   4        0.22        1.34      0.19 o 
  -4   3   4      154.01      182.58      1.77 o 
  -3   3   4     1779.99     1919.76     16.28 o 
  -2   3   4      401.94      424.38      4.14 o 
  -1   3   4      112.86      136.37      1.35 o 
   0   3   4       71.05       68.98      0.86 o 
   1   3   4       41.36       47.51      0.58 o 
   2   3   4     2520.20     2704.89     25.52 o 
   3   3   4      198.05      223.97      2.36 o 
   4   3   4      179.47      182.01      2.01 o 
   5   3   4       93.38      107.44      1.35 o 
   6   3   4      177.50      178.57      2.06 o 
   7   3   4      323.55      312.84      3.35 o 
   8   3   4       40.03       34.98      0.93 o 
   9   3   4       45.00       46.27      1.04 o 
  10   3   4       89.70       88.76      1.55 o 
  11   3   4      330.04      325.09      4.09 o 
  12   3   4        9.60       12.53      0.88 o 
  13   3   4       30.07       29.61      2.55 o 
 -13   4   4       31.05       30.64      1.60 o 
 -12   4   4       17.55       18.20      1.05 o 
 -11   4   4        1.10        2.28      0.56 o 
 -10   4   4        9.58       11.05      0.71 o 
  -9   4   4        1.44        2.30      0.47 o 
  -8   4   4       72.76       57.55      1.13 o 
  -7   4   4       71.99       89.87      1.41 o 
  -6   4   4        9.56        7.19      0.35 o 
  -5   4   4       36.01       39.95      0.66 o 
  -4   4   4       17.34       17.36      0.42 o 
  -3   4   4      356.18      376.17      4.21 o 
  -2   4   4        0.31        0.07      0.17 o 
  -1   4   4        8.12        8.65      0.28 o 
   0   4   4      542.56      518.58      4.60 o 
   1   4   4      265.72      282.76      2.91 o 
   2   4   4      552.95      560.89      5.48 o 
   3   4   4      843.01      886.09      8.49 o 
   4   4   4       49.68       44.23      1.24 o 
   5   4   4      293.73      286.43      3.47 o 
   6   4   4      782.97      773.23      8.51 o 
   7   4   4      350.92      351.10      4.22 o 
   8   4   4     1182.33     1186.82     12.85 o 
   9   4   4      346.37      348.45      4.28 o 
  10   4   4        0.25        0.42      0.49 o 
  11   4   4        0.84       -0.19      0.50 o 
  12   4   4       16.10       16.98      1.04 o 
  13   4   4       73.02       64.48      3.60 o 
 -13   5   4        2.22        3.44      1.09 o 
 -12   5   4       55.52       61.22      2.13 o 
 -11   5   4       25.39       30.94      1.53 o 
 -10   5   4        2.08        1.87      0.66 o 
  -9   5   4      191.41      190.86      3.08 o 
  -8   5   4        3.92        5.56      0.53 o 
  -7   5   4        0.34       -0.31      0.31 o 
  -6   5   4        1.31        0.52      0.26 o 
  -5   5   4       69.04       57.02      0.89 o 
  -4   5   4        7.43        6.93      0.33 o 
  -3   5   4      347.21      356.10      3.30 o 
  -2   5   4        9.32       10.24      0.40 o 
  -1   5   4      201.40      217.08      2.62 o 
   0   5   4      528.10      526.83     14.71 o 
   1   5   4      165.61      190.44      2.50 o 
   2   5   4        7.92        2.62      0.30 o 
   3   5   4      170.88      179.71      2.34 o 
   4   5   4        4.13        6.29      1.29 o 
   5   5   4      293.35      279.43      3.45 o 
   6   5   4      318.18      318.31      3.90 o 
   7   5   4        7.19        9.26      0.60 o 
   8   5   4      195.18      205.42      2.79 o 
   9   5   4        7.20        8.71      0.66 o 
  10   5   4        4.74        3.30      0.59 o 
  11   5   4        2.44        1.35      0.58 o 
  12   5   4       62.37       71.71      1.85 o 
 -12   6   4        5.67        7.44      1.24 o 
 -11   6   4       30.48       32.63      1.80 o 
 -10   6   4       17.90       17.59      1.92 o 
  -9   6   4       43.90       45.86      1.76 o 
  -8   6   4       53.11       43.91      1.40 o 
  -7   6   4       15.71       14.33      0.65 o 
  -6   6   4       33.18       25.87      0.74 o 
  -5   6   4       50.02       51.45      1.00 o 
  -4   6   4      551.45      519.72      5.19 o 
  -3   6   4       34.14       32.43      0.94 o 
  -2   6   4       20.48       19.33      0.67 o 
  -1   6   4       30.13       34.42      0.70 o 
   0   6   4       61.36       54.70      0.89 o 
   1   6   4      108.74      102.01      1.49 o 
   2   6   4       34.54       24.55      0.72 o 
   3   6   4        2.09        2.50      0.57 o 
   4   6   4      102.06      104.23      1.63 o 
   5   6   4       33.08       35.58      0.89 o 
   6   6   4        8.36        7.35      0.59 o 
   7   6   4        1.44        1.31      0.47 o 
   8   6   4       44.86       46.47      1.10 o 
   9   6   4       21.66       23.25      0.85 o 
  10   6   4       17.70       19.69      0.83 o 
  11   6   4       16.83       20.39      0.88 o 
 -10   7   4       10.16       13.55      1.77 o 
  -9   7   4        6.36        3.91      1.34 o 
  -8   7   4      133.24      141.70      3.22 o 
  -7   7   4       12.49        9.18      0.77 o 
  -6   7   4      422.30      397.45      4.70 o 
  -5   7   4       68.97       66.92      1.42 o 
  -4   7   4        0.09        0.17      0.37 o 
  -3   7   4       15.73       14.38      0.59 o 
  -2   7   4       43.50       45.04      0.95 o 
  -1   7   4      343.53      340.44      3.60 o 
   0   7   4      254.84      238.65      2.68 o 
   1   7   4       23.69       29.41      0.79 o 
   2   7   4      436.03      407.52      5.53 o 
   3   7   4       35.68       35.75      1.73 o 
   4   7   4        7.35       11.74      0.61 o 
   5   7   4        0.76        0.13      0.45 o 
   6   7   4       55.85       46.76      1.09 o 
   7   7   4       18.06       16.80      0.76 o 
   8   7   4       19.67       19.50      0.80 o 
   9   7   4      100.33      115.14      1.98 o 
  10   7   4       31.77       35.10      1.08 o 
  -9   8   4       29.16       29.92      2.29 o 
  -8   8   4        7.95        6.66      1.46 o 
  -7   8   4       18.80       14.56      0.99 o 
  -6   8   4       45.85       49.52      1.35 o 
  -5   8   4      169.17      168.12      2.37 o 
  -4   8   4       26.06       24.23      0.76 o 
  -3   8   4       23.48       27.10      0.81 o 
  -2   8   4       96.29       96.97      1.58 o 
  -1   8   4       57.09       52.56      1.09 o 
   0   8   4       71.57       71.77      1.51 o 
   1   8   4       47.33       42.28      1.12 o 
   2   8   4        0.01       -0.34      0.68 o 
   3   8   4       17.24       12.16      0.89 o 
   4   8   4       48.68       44.43      1.26 o 
   5   8   4      109.14      105.36      1.78 o 
   6   8   4       30.38       29.67      0.93 o 
   7   8   4       21.56       20.03      0.82 o 
   8   8   4        5.75        5.05      0.82 o 
   9   8   4       27.64       29.04      1.02 o 
  -7   9   4      134.97      153.92      3.69 o 
  -6   9   4       29.23       30.12      1.57 o 
  -5   9   4       44.26       42.38      1.08 o 
  -4   9   4       11.07       11.86      0.73 o 
  -3   9   4        1.60        0.86      0.52 o 
  -2   9   4        4.83        5.43      0.69 o 
  -1   9   4       47.23       46.83      1.26 o 
   0   9   4        5.95        7.95      0.74 o 
   1   9   4      251.51      240.31      3.71 o 
   2   9   4        4.40        3.66      0.64 o 
   3   9   4       11.38       12.69      0.78 o 
   4   9   4        3.38        2.46      0.61 o 
   5   9   4        2.97        5.09      0.70 o 
   6   9   4        4.86        5.22      0.75 o 
   7   9   4      168.68      174.13      3.01 o 
  -4  10   4       85.94       94.39      1.95 o 
  -3  10   4        2.25        1.77      0.70 o 
  -2  10   4       33.27       36.04      1.20 o 
  -1  10   4        0.24        0.74      0.70 o 
   0  10   4        0.05       -0.18      0.61 o 
   1  10   4       28.65       27.33      1.07 o 
   2  10   4        2.64        1.89      0.97 o 
   3  10   4       14.29       16.07      0.92 o 
   4  10   4        0.05       -0.32      0.63 o 
 -13   0   5        0.32       -0.71      0.79 o 
 -11   0   5       10.55        5.06      0.79 o 
  -9   0   5      359.27      380.50      6.37 o 
  -7   0   5      296.08      299.19      4.98 o 
  -5   0   5      258.89      263.22      4.30 o 
  -3   0   5        0.02        2.89      0.45 o 
  -1   0   5     5227.32     5200.85    175.11 o 
   1   0   5      104.56       91.83      1.38 o 
   3   0   5      195.92      199.02      2.70 o 
   5   0   5       53.35       48.17      0.94 o 
   7   0   5        7.92        4.60      0.59 o 
   9   0   5      315.97      280.42      5.02 o 
  11   0   5       31.90       31.21      1.37 o 
  13   0   5       23.20       24.65      1.40 o 
 -14   1   5        4.83        4.86      0.73 o 
 -13   1   5       39.55       40.34      1.17 o 
 -12   1   5       56.62       60.14      1.34 o 
 -11   1   5      146.36      132.16      2.07 o 
 -10   1   5        0.83        1.88      0.47 o 
  -9   1   5      111.95      112.84      1.74 o 
  -8   1   5        3.54        1.69      0.39 o 
  -7   1   5      208.58      227.63      2.80 o 
  -6   1   5      429.61      415.88      4.86 o 
  -5   1   5      164.50      164.23      2.04 o 
  -4   1   5      960.51     1043.73      9.80 o 
  -3   1   5     1187.65     1334.33     11.36 o 
  -2   1   5      948.49     1044.37      8.92 o 
  -1   1   5      868.27      923.73      7.92 o 
   0   1   5      238.15      261.80      2.38 o 
   1   1   5        3.17        3.33      0.24 o 
   2   1   5     3030.55     3261.71     27.55 o 
   3   1   5       95.94      101.35      1.08 o 
   4   1   5        4.45        4.63      0.31 o 
   5   1   5       15.44       11.42      0.32 o 
   6   1   5      139.25      123.37      1.53 o 
   7   1   5       75.38       83.12      1.19 o 
   8   1   5       25.04       22.72      0.64 o 
   9   1   5        0.16       -0.29      0.41 o 
  10   1   5        0.08        0.03      0.45 o 
  11   1   5       52.08       43.48      1.11 o 
  12   1   5        0.40       -0.06      0.56 o 
  13   1   5       47.08       50.02      1.79 o 
  14   1   5       17.48       22.38      2.57 o 
 -14   2   5        1.10        1.09      0.70 o 
 -13   2   5        0.24        0.85      0.61 o 
 -12   2   5       13.49       14.74      0.78 o 
 -11   2   5       43.64       39.65      1.05 o 
 -10   2   5        0.16       -0.32      0.39 o 
  -9   2   5        0.63        0.26      0.41 o 
  -8   2   5      797.55      790.68     10.45 o 
  -7   2   5        0.96        0.92      0.33 o 
  -6   2   5       81.05       68.12      0.93 o 
  -5   2   5      549.62      611.56      5.37 o 
  -4   2   5      368.55      427.31      3.80 o 
  -3   2   5      351.50      374.56      3.35 o 
  -2   2   5      730.63      791.47      7.48 o 
  -1   2   5      394.02      422.99      4.10 o 
   0   2   5       91.09       73.70      1.22 o 
   1   2   5     4861.06     5330.83     48.19 o 
   2   2   5      308.00      343.18      3.44 o 
   3   2   5     1397.16     1407.82     13.24 o 
   4   2   5      503.54      495.14      5.48 o 
   5   2   5       16.82       22.43      0.60 o 
   6   2   5        0.00        0.20      0.28 o 
   7   2   5       12.17       10.96      0.49 o 
   8   2   5     1210.30     1197.13     11.52 o 
   9   2   5        5.06        2.65      0.43 o 
  10   2   5       84.73       82.07      1.52 o 
  11   2   5      107.39      108.97      2.15 o 
  12   2   5       35.43       41.01      1.31 o 
  13   2   5       67.70       71.34      2.26 o 
 -14   3   5       86.97       91.62      2.22 o 
 -13   3   5        0.13       -0.61      0.61 o 
 -12   3   5       30.76       32.94      1.05 o 
 -11   3   5        9.61        9.05      0.69 o 
 -10   3   5      130.05      117.43      1.89 o 
  -9   3   5       26.35       28.65      0.84 o 
  -8   3   5        5.99        5.31      0.49 o 
  -7   3   5      104.91      103.78      1.58 o 
  -6   3   5      561.00      574.35      5.64 o 
  -5   3   5      332.35      327.04      3.02 o 
  -4   3   5       50.73       60.45      0.75 o 
  -3   3   5      175.51      185.10      1.79 o 
  -2   3   5       50.42       56.65      0.87 o 
  -1   3   5      244.81      240.44      2.24 o 
   0   3   5      214.63      242.69      2.26 o 
   1   3   5      258.19      264.84      2.45 o 
   2   3   5     1106.87     1180.53     10.58 o 
   3   3   5      585.41      655.93      6.36 o 
   4   3   5       59.54       50.60      1.03 o 
   5   3   5        3.82        4.17      0.55 o 
   6   3   5       76.27       79.29      1.16 o 
   7   3   5        6.88        5.15      0.57 o 
   8   3   5       27.86       25.26      0.93 o 
   9   3   5        0.42        0.32      0.55 o 
  10   3   5        4.09        2.71      0.59 o 
  11   3   5        3.89        2.20      0.66 o 
  12   3   5        5.51        5.62      1.76 o 
  13   3   5        8.73        8.60      1.42 o 
 -13   4   5        2.49        1.88      0.80 o 
 -12   4   5        2.36        2.50      0.66 o 
 -11   4   5       50.49       47.42      1.30 o 
 -10   4   5       13.92       17.17      0.77 o 
  -9   4   5        3.23        4.13      0.52 o 
  -8   4   5        0.00        0.38      0.49 o 
  -7   4   5        3.79        4.19      0.46 o 
  -6   4   5       39.77       36.68      0.71 o 
  -5   4   5        0.64       -0.12      0.22 o 
  -4   4   5      227.79      247.79      2.37 o 
  -3   4   5      714.86      720.62      6.94 o 
  -2   4   5       25.71       18.07      0.39 o 
  -1   4   5      365.97      347.91      3.18 o 
   0   4   5       48.49       52.02      0.67 o 
   1   4   5       34.87       26.84      0.54 o 
   2   4   5       29.26       27.62      0.54 o 
   3   4   5       50.87       60.65      1.06 o 
   4   4   5       44.08       49.44      0.97 o 
   5   4   5        6.20        6.85      0.58 o 
   6   4   5       53.71       45.47      0.99 o 
   7   4   5       11.10       11.84      0.62 o 
   8   4   5       64.25       61.78      1.46 o 
   9   4   5      193.60      185.58      2.62 o 
  10   4   5        0.03       -0.46      0.46 o 
  11   4   5        0.26        0.33      0.52 o 
  12   4   5        0.01       -0.09      0.67 o 
  13   4   5        0.64       -0.06      1.03 o 
 -13   5   5        9.07        9.14      1.70 o 
 -12   5   5        7.45        9.75      2.32 o 
 -11   5   5        0.75        1.42      0.79 o 
 -10   5   5        8.06        9.30      1.09 o 
  -9   5   5        4.64       13.81      0.94 o 
  -8   5   5      152.49      147.72      2.58 o 
  -7   5   5       43.86       34.01      1.24 o 
  -6   5   5        0.10       -0.07      0.30 o 
  -5   5   5        1.58        1.24      0.40 o 
  -4   5   5      129.86      121.97      1.71 o 
  -3   5   5      224.29      228.00      2.46 o 
  -2   5   5       12.21       14.93      0.56 o 
  -1   5   5       44.90       44.06      0.74 o 
   0   5   5       79.41       88.27      1.17 o 
   1   5   5       93.13       93.59      1.22 o 
   2   5   5      115.06      109.55      1.61 o 
   3   5   5        0.06        0.38      0.34 o 
   4   5   5        0.00       -0.33      0.33 o 
   5   5   5      165.16      145.43      2.08 o 
   6   5   5       37.95       37.05      0.91 o 
   7   5   5       45.06       46.94      1.06 o 
   8   5   5        6.07        7.13      0.63 o 
   9   5   5        0.10       -0.48      0.48 o 
  10   5   5        0.78        0.46      0.52 o 
  11   5   5       41.77       42.72      1.16 o 
  12   5   5       17.19       16.67      0.90 o 
 -12   6   5        2.49        1.77      1.71 o 
 -11   6   5       59.72       65.64      2.20 o 
 -10   6   5       10.19        6.52      0.88 o 
  -9   6   5        2.19        2.49      0.96 o 
  -8   6   5        0.04       -0.34      0.60 o 
  -7   6   5       25.97       16.56      0.90 o 
  -6   6   5       24.33       27.11      0.82 o 
  -5   6   5        1.14        0.33      0.32 o 
  -4   6   5       83.46       72.11      1.07 o 
  -3   6   5      292.63      297.90      3.16 o 
  -2   6   5       52.74       48.70      0.93 o 
  -1   6   5      651.90      656.44      7.22 o 
   0   6   5       50.83       47.36      0.92 o 
   1   6   5      136.93      122.42      1.77 o 
   2   6   5       15.38       16.35      0.62 o 
   3   6   5       90.21       81.26      1.38 o 
   4   6   5       25.89       23.81      0.75 o 
   5   6   5      145.85      126.03      1.92 o 
   6   6   5       53.54       49.73      1.18 o 
   7   6   5       47.12       54.05      1.20 o 
   8   6   5       50.34       51.10      1.19 o 
   9   6   5      104.32      103.26      1.82 o 
  10   6   5       26.05       27.02      0.96 o 
  11   6   5      100.21      107.36      1.94 o 
 -10   7   5       15.88       15.12      1.64 o 
  -9   7   5        9.12       10.87      1.61 o 
  -8   7   5        3.24        5.28      0.99 o 
  -7   7   5        0.01       -0.06      0.84 o 
  -6   7   5       18.44       16.03      0.80 o 
  -5   7   5       12.55       10.22      0.68 o 
  -4   7   5       35.00       38.10      0.88 o 
  -3   7   5       45.86       44.20      0.94 o 
  -2   7   5      181.47      182.34      2.16 o 
  -1   7   5      286.24      272.85      3.00 o 
   0   7   5      257.74      259.38      3.25 o 
   1   7   5       51.21       50.96      1.20 o 
   2   7   5       78.68       68.41      1.26 o 
   3   7   5       56.88       49.60      1.07 o 
   4   7   5       71.43       59.68      1.22 o 
   5   7   5       23.58       25.78      1.01 o 
   6   7   5        0.46        0.84      0.49 o 
   7   7   5        3.49        3.57      0.73 o 
   8   7   5       47.44       53.52      1.27 o 
   9   7   5       33.22       35.55      1.09 o 
  10   7   5       35.49       37.57      1.14 o 
  -9   8   5        0.21        0.57      1.30 o 
  -8   8   5      179.59      192.37      5.70 o 
  -7   8   5      102.08      108.66      2.82 o 
  -6   8   5       24.22       24.68      0.99 o 
  -5   8   5       50.31       51.56      1.12 o 
  -4   8   5       29.16       26.49      0.81 o 
  -3   8   5       46.96       46.58      1.03 o 
  -2   8   5        5.88        4.51      0.52 o 
  -1   8   5       99.47       93.43      1.79 o 
   0   8   5        2.33        3.32      0.73 o 
   1   8   5      113.07      111.01      2.04 o 
   2   8   5       31.36       25.72      1.33 o 
   3   8   5        0.44       -0.09      0.45 o 
   4   8   5       11.71        8.57      0.63 o 
   5   8   5        0.02        0.47      0.52 o 
   6   8   5        5.39        3.95      0.62 o 
   7   8   5        2.58        1.94      0.60 o 
   8   8   5       40.97       39.64      1.13 o 
  -7   9   5        0.54       -0.83      1.47 o 
  -6   9   5       13.03       13.71      1.08 o 
  -5   9   5       11.00       12.48      0.98 o 
  -4   9   5       14.05       13.13      1.04 o 
  -3   9   5        0.00       -0.23      0.85 o 
  -2   9   5       47.53       45.93      1.25 o 
  -1   9   5       30.17       31.24      1.04 o 
   0   9   5       13.35       11.05      0.74 o 
   1   9   5        0.23       -0.53      0.53 o 
   2   9   5       58.04       56.30      1.42 o 
   3   9   5       20.41       20.03      0.91 o 
   4   9   5       53.89       54.58      1.42 o 
   5   9   5        1.21        1.74      0.62 o 
   6   9   5        2.06        2.20      0.84 o 
  -3  10   5        1.64        1.68      0.84 o 
  -2  10   5        7.77        9.07      0.86 o 
  -1  10   5        3.65        3.55      1.18 o 
   0  10   5       21.22       21.30      0.98 o 
   1  10   5       79.02       80.06      1.82 o 
   2  10   5        9.29       12.19      0.89 o 
   3  10   5       39.06       43.95      1.33 o 
 -14   0   6      178.50      209.83      6.14 o 
 -12   0   6       31.84       35.59      1.52 o 
 -10   0   6      117.30      108.39      2.49 o 
  -8   0   6     2811.25     2759.75     40.60 o 
  -6   0   6       95.20       89.11      1.88 o 
  -4   0   6      439.30      467.99      7.24 o 
  -2   0   6      466.07      486.84      6.05 o 
   0   0   6      178.02      190.98      2.58 o 
   2   0   6        0.56        0.60      0.26 o 
   4   0   6       18.34        9.62      0.46 o 
   6   0   6        6.61        4.07      0.51 o 
   8   0   6       54.17       46.00      1.46 o 
  10   0   6       79.93       81.67      2.18 o 
  12   0   6       75.78       80.31      2.31 o 
 -14   1   6       64.75       67.68      1.59 o 
 -13   1   6       18.72       19.06      0.90 o 
 -12   1   6        0.47        0.04      0.52 o 
 -11   1   6        0.12        0.92      0.57 o 
 -10   1   6       27.57       24.50      0.82 o 
  -9   1   6      889.58      869.87      9.53 o 
  -8   1   6        0.37        0.22      0.38 o 
  -7   1   6       69.15       70.42      1.20 o 
  -6   1   6      494.44      520.99      5.77 o 
  -5   1   6        3.47        4.27      0.65 o 
  -4   1   6       25.13       28.23      0.41 o 
  -3   1   6      280.47      298.22      3.25 o 
  -2   1   6      593.98      622.68      5.42 o 
  -1   1   6       78.61       70.57      0.80 o 
   0   1   6       96.53      105.02      1.10 o 
   1   1   6      678.57      706.24      6.73 o 
   2   1   6       98.11      103.95      1.12 o 
   3   1   6       30.20       35.20      0.54 o 
   4   1   6       50.64       61.32      0.78 o 
   5   1   6      235.45      230.45      2.52 o 
   6   1   6       39.97       36.62      0.73 o 
   7   1   6       15.64       13.91      0.70 o 
   8   1   6       57.85       55.15      1.15 o 
   9   1   6      277.40      272.58      3.51 o 
  10   1   6       42.39       36.23      1.00 o 
  11   1   6       90.74       96.62      1.75 o 
  12   1   6        2.20        2.09      0.63 o 
  13   1   6       92.84       92.29      2.07 o 
 -14   2   6        3.25        3.73      0.75 o 
 -13   2   6       47.19       49.61      1.44 o 
 -12   2   6       54.95       57.24      1.33 o 
 -11   2   6       13.56       13.46      0.74 o 
 -10   2   6       21.88       20.85      0.78 o 
  -9   2   6       42.94       37.97      0.94 o 
  -8   2   6       72.59       65.72      1.21 o 
  -7   2   6      508.52      525.49      5.90 o 
  -6   2   6       60.06       51.95      0.97 o 
  -5   2   6        0.24        0.35      0.25 o 
  -4   2   6      335.09      353.91      3.20 o 
  -3   2   6      152.31      143.53      1.42 o 
  -2   2   6      192.44      215.39      2.23 o 
  -1   2   6      740.91      765.22      8.85 o 
   0   2   6        4.55        2.30      0.22 o 
   1   2   6        4.62        4.54      0.27 o 
   2   2   6      737.56      783.32      6.83 o 
   3   2   6      780.13      845.33      9.07 o 
   4   2   6       88.10       86.18      1.30 o 
   5   2   6       16.97       20.75      0.56 o 
   6   2   6       31.70       24.06      0.62 o 
   7   2   6     1069.00     1038.10     10.05 o 
   8   2   6       21.05       19.00      0.65 o 
   9   2   6       50.64       44.03      1.07 o 
  10   2   6       38.69       37.69      1.19 o 
  11   2   6        3.12        3.82      0.71 o 
  12   2   6        4.63        3.18      0.75 o 
  13   2   6        8.29       10.66      1.47 o 
 -13   3   6       14.02       16.00      0.91 o 
 -12   3   6        1.64        1.28      0.62 o 
 -11   3   6        0.01       -0.04      0.51 o 
 -10   3   6       28.52       30.08      0.91 o 
  -9   3   6        0.87        0.00      0.41 o 
  -8   3   6       30.61       28.00      0.79 o 
  -7   3   6       11.68       11.09      0.56 o 
  -6   3   6       39.81       40.94      1.12 o 
  -5   3   6       58.68       70.49      0.86 o 
  -4   3   6       15.36       14.27      0.36 o 
  -3   3   6      768.52      763.53      6.66 o 
  -2   3   6      138.90      135.20      1.39 o 
  -1   3   6      373.56      410.75      3.69 o 
   0   3   6     1633.17     1761.84     16.68 o 
   1   3   6       42.26       27.18      0.56 o 
   2   3   6       70.39       91.14      1.01 o 
   3   3   6      174.39      159.77      1.82 o 
   4   3   6      189.41      218.71      2.67 o 
   5   3   6      289.63      306.91      3.69 o 
   6   3   6       12.30        9.14      0.65 o 
   7   3   6       30.42       18.35      1.49 o 
   8   3   6        0.01       -0.35      0.49 o 
   9   3   6       23.55       19.88      1.98 o 
  10   3   6      194.05      190.17      3.97 o 
  11   3   6       65.56       73.02      1.73 o 
  12   3   6       24.32       26.07      1.15 o 
  13   3   6        7.43        8.28      1.38 o 
 -13   4   6       42.66       42.97      1.50 o 
 -12   4   6       51.72       51.83      1.34 o 
 -11   4   6       12.43       13.62      0.83 o 
 -10   4   6      532.49      523.67      6.19 o 
  -9   4   6       30.74       25.69      0.84 o 
  -8   4   6       19.99       20.76      0.75 o 
  -7   4   6       32.75       21.43      0.76 o 
  -6   4   6        1.03       -0.11      0.37 o 
  -5   4   6      283.47      278.43      2.67 o 
  -4   4   6      869.95      904.53      7.89 o 
  -3   4   6       30.63       39.43      0.62 o 
  -2   4   6      649.68      636.19      5.63 o 
  -1   4   6       83.53       88.69      1.02 o 
   0   4   6      243.11      269.79      2.54 o 
   1   4   6      529.12      572.62      7.95 o 
   2   4   6        0.20       -0.29      0.29 o 
   3   4   6       20.74       20.16      0.62 o 
   4   4   6       58.79       63.74      1.15 o 
   5   4   6       11.02       11.31      0.57 o 
   6   4   6        8.32        9.02      0.59 o 
   7   4   6        3.71        2.53      0.48 o 
   8   4   6      121.53      114.89      1.85 o 
   9   4   6       38.64       41.86      1.08 o 
  10   4   6        8.14        8.54      0.71 o 
  11   4   6       21.88       22.30      1.06 o 
  12   4   6        0.59        0.68      0.72 o 
 -12   5   6        2.28        1.78      1.48 o 
 -11   5   6        4.92        2.95      0.68 o 
 -10   5   6        9.23        6.87      0.69 o 
  -9   5   6       19.47       17.17      0.77 o 
  -8   5   6      109.66       89.58      1.57 o 
  -7   5   6       29.76       27.34      0.82 o 
  -6   5   6      163.14      158.73      1.92 o 
  -5   5   6       18.72       21.72      0.55 o 
  -4   5   6       22.53       23.72      0.92 o 
  -3   5   6      299.78      282.34      2.98 o 
  -2   5   6      820.55      819.57      7.92 o 
  -1   5   6      266.16      264.38      2.82 o 
   0   5   6        8.21        7.83      0.40 o 
   1   5   6      118.70      110.62      1.63 o 
   2   5   6       68.33       64.34      1.67 o 
   3   5   6       71.64       71.36      1.26 o 
   4   5   6        0.01        0.01      0.37 o 
   5   5   6        5.10        3.88      0.50 o 
   6   5   6        0.31       -0.39      0.39 o 
   7   5   6      198.64      190.44      2.66 o 
   8   5   6      117.03      119.90      1.94 o 
   9   5   6       14.11       12.14      0.72 o 
  10   5   6       11.97       15.39      1.15 o 
  11   5   6       12.65       13.65      0.85 o 
 -11   6   6       26.60       30.14      1.56 o 
 -10   6   6       11.93       12.35      1.00 o 
  -9   6   6       10.60       11.97      0.94 o 
  -8   6   6        1.53       -0.63      0.89 o 
  -7   6   6        1.98        0.21      0.61 o 
  -6   6   6       33.86       34.66      0.99 o 
  -5   6   6      114.18      112.61      1.96 o 
  -4   6   6        0.57       -0.08      0.36 o 
  -3   6   6        1.68        1.24      0.34 o 
  -2   6   6      786.48      747.04      7.95 o 
  -1   6   6      103.98       96.34      1.32 o 
   0   6   6       28.33       29.18      0.78 o 
   1   6   6       98.86       88.24      1.45 o 
   2   6   6      387.82      388.65      4.60 o 
   3   6   6       61.25       48.21      1.91 o 
   4   6   6      269.66      265.16      3.39 o 
   5   6   6       96.63       98.85      1.65 o 
   6   6   6        2.05        0.68      0.46 o 
   7   6   6        2.40        1.36      0.53 o 
   8   6   6      158.06      173.83      2.59 o 
   9   6   6       45.85       44.81      1.30 o 
  10   6   6       11.17        8.74      0.77 o 
  11   6   6        0.84       -0.32      1.23 o 
 -10   7   6        0.08       -0.02      1.39 o 
  -9   7   6        0.14       -0.63      0.91 o 
  -8   7   6       50.28       57.33      2.87 o 
  -7   7   6       26.51       31.75      1.43 o 
  -6   7   6       57.25       53.72      1.77 o 
  -5   7   6        1.96        1.18      0.53 o 
  -4   7   6      117.68      112.29      1.70 o 
  -3   7   6        5.88        5.49      0.85 o 
  -2   7   6        4.42        4.76      0.43 o 
  -1   7   6       85.29       80.87      1.58 o 
   0   7   6      251.11      251.36      3.68 o 
   1   7   6       39.15       39.13      0.94 o 
   2   7   6       22.19       24.19      0.77 o 
   3   7   6       35.71       33.31      0.91 o 
   4   7   6        1.46        1.48      0.57 o 
   5   7   6       35.48       33.84      0.95 o 
   6   7   6       18.45       16.77      0.77 o 
   7   7   6      126.49      140.65      3.36 o 
   8   7   6        4.90        7.17      0.85 o 
   9   7   6        6.72        8.59      0.79 o 
  -9   8   6      120.53      124.55      4.27 o 
  -8   8   6        5.88        9.17      1.30 o 
  -7   8   6       44.72       46.14      1.82 o 
  -6   8   6        6.81        6.59      0.76 o 
  -5   8   6       58.10       64.33      1.52 o 
  -4   8   6       36.47       31.80      0.89 o 
  -3   8   6        6.98        7.06      0.77 o 
  -2   8   6        0.30        0.03      0.54 o 
  -1   8   6      153.84      155.19      2.59 o 
   0   8   6       46.53       40.52      1.27 o 
   1   8   6        4.51        5.63      0.65 o 
   2   8   6        9.66        9.08      0.64 o 
   3   8   6        9.77       12.57      0.92 o 
   4   8   6       26.34       25.04      0.85 o 
   5   8   6        2.69        1.91      0.56 o 
   6   8   6        3.05        2.05      0.60 o 
   7   8   6        0.22       -0.56      0.56 o 
   8   8   6       21.67       25.41      0.99 o 
  -6   9   6        7.52       13.03      1.96 o 
  -5   9   6       27.19       25.19      1.04 o 
  -4   9   6        0.81        0.56      0.58 o 
  -3   9   6      119.98      121.97      2.25 o 
  -2   9   6       32.33       33.35      1.10 o 
  -1   9   6        2.32        1.60      0.69 o 
   0   9   6        6.80        6.28      1.02 o 
   1   9   6        3.67        3.19      0.66 o 
   2   9   6       13.60       14.03      0.95 o 
   3   9   6       23.12       21.67      0.98 o 
   4   9   6        0.02        0.16      0.59 o 
   5   9   6        0.07       -0.08      0.63 o 
   6   9   6        6.42        9.80      0.89 o 
  -2  10   6        2.04        2.16      0.71 o 
  -1  10   6       22.44       19.27      1.21 o 
   0  10   6        1.19        2.60      0.70 o 
   1  10   6        0.14        0.45      0.66 o 
 -13   0   7       32.12       33.32      3.27 o 
 -11   0   7      297.70      291.85      5.36 o 
  -9   0   7     1138.33     1081.03     25.01 o 
  -7   0   7      324.50      320.69      5.37 o 
  -5   0   7      731.22      753.12     11.48 o 
  -3   0   7      558.25      624.16      7.73 o 
  -1   0   7      578.03      561.84      8.56 o 
   1   0   7      264.99      299.76      3.94 o 
   3   0   7     1124.58     1133.77     13.86 o 
   5   0   7        0.02       -0.01      0.33 o 
   7   0   7      339.27      314.68      5.46 o 
   9   0   7      183.59      181.05      4.37 o 
  11   0   7        1.15        2.14      0.89 o 
  13   0   7      102.37      109.64      2.92 o 
 -14   1   7       96.12      102.63      2.02 o 
 -13   1   7        0.14       -0.09      0.59 o 
 -12   1   7      103.09      112.75      1.98 o 
 -11   1   7      289.49      294.36      3.82 o 
 -10   1   7       85.28       86.78      1.56 o 
  -9   1   7      339.08      327.90      4.02 o 
  -8   1   7      934.83      931.36     10.11 o 
  -7   1   7      595.16      600.26      6.67 o 
  -6   1   7      396.14      392.45      4.49 o 
  -5   1   7      375.64      367.92      4.19 o 
  -4   1   7        2.29        2.11      0.27 o 
  -3   1   7     1563.57     1642.14     13.98 o 
  -2   1   7       73.46       77.00      1.25 o 
  -1   1   7      263.46      314.90      2.89 o 
   0   1   7      155.08      180.41      1.77 o 
   1   1   7      213.41      214.12      2.25 o 
   2   1   7      389.47      422.55      3.83 o 
   3   1   7       12.25       16.20      0.40 o 
   4   1   7      129.45      142.25      1.70 o 
   5   1   7        0.13        0.52      0.29 o 
   6   1   7       17.37       15.47      0.53 o 
   7   1   7      277.97      271.70      3.43 o 
   8   1   7       21.24       21.65      0.79 o 
   9   1   7        7.81        8.78      0.66 o 
  10   1   7        3.08        3.98      0.68 o 
  11   1   7       25.68       26.86      0.97 o 
  12   1   7       11.64        9.31      0.91 o 
  13   1   7        0.37       -0.30      0.80 o 
 -14   2   7       19.22       19.39      1.37 o 
 -13   2   7       59.21       57.17      1.54 o 
 -12   2   7        3.96        2.44      0.61 o 
 -11   2   7        0.94        0.77      0.53 o 
 -10   2   7       56.18       56.84      1.31 o 
  -9   2   7       39.56       36.92      0.95 o 
  -8   2   7      152.30      166.33      2.30 o 
  -7   2   7       18.66       13.71      0.59 o 
  -6   2   7       86.90       93.42      1.44 o 
  -5   2   7      126.47      122.87      1.70 o 
  -4   2   7       13.74       13.87      0.33 o 
  -3   2   7      475.74      510.37      4.53 o 
  -2   2   7     1210.60     1298.60     19.96 o 
  -1   2   7      300.31      326.55      2.99 o 
   0   2   7      757.19      848.23      7.37 o 
   1   2   7       19.98       31.06      0.51 o 
   2   2   7       62.07       67.43      0.84 o 
   3   2   7     1106.73     1159.20     12.33 o 
   4   2   7      311.06      312.79      3.30 o 
   5   2   7       40.23       38.62      0.76 o 
   6   2   7      141.26      143.88      1.81 o 
   7   2   7       67.91       59.53      1.04 o 
   8   2   7        8.51        6.66      0.95 o 
   9   2   7      114.00      113.96      2.17 o 
  10   2   7        3.51        1.30      0.64 o 
  11   2   7        0.40       -0.64      0.64 o 
  12   2   7      193.78      210.14      3.58 o 
  13   2   7        2.05        0.75      0.82 o 
 -13   3   7       30.30       31.25      1.16 o 
 -12   3   7      156.35      174.63      2.70 o 
 -11   3   7        8.34       12.15      0.80 o 
 -10   3   7       58.48       61.47      1.32 o 
  -9   3   7       42.76       32.67      0.92 o 
  -8   3   7       67.13       82.71      1.44 o 
  -7   3   7       95.51       98.83      1.57 o 
  -6   3   7      548.41      529.72      5.96 o 
  -5   3   7       79.01       84.11      1.12 o 
  -4   3   7       17.20       20.94      0.43 o 
  -3   3   7      194.07      188.16      2.03 o 
  -2   3   7      609.45      673.74      5.92 o 
  -1   3   7        9.43        5.81      0.53 o 
   0   3   7       43.91       55.96      0.73 o 
   1   3   7      201.50      216.28      2.09 o 
   2   3   7       38.17       37.31      1.30 o 
   3   3   7        3.97        2.29      0.30 o 
   4   3   7      363.47      358.91      4.23 o 
   5   3   7       13.60       16.51      0.74 o 
   6   3   7       25.61       33.76      1.01 o 
   7   3   7       34.57       29.42      0.98 o 
   8   3   7       42.53       36.64      0.97 o 
   9   3   7       35.42       34.47      1.15 o 
  10   3   7      173.84      183.03      3.92 o 
  11   3   7        2.02        1.76      0.93 o 
  12   3   7       12.19       13.67      1.03 o 
 -13   4   7       61.83       77.84      1.80 o 
 -12   4   7       55.48       57.57      1.43 o 
 -11   4   7       37.81       39.31      1.13 o 
 -10   4   7       90.32      106.70      1.86 o 
  -9   4   7       13.68       19.34      0.77 o 
  -8   4   7       23.51       15.13      0.68 o 
  -7   4   7        1.11        1.66      0.43 o 
  -6   4   7      155.87      163.14      2.24 o 
  -5   4   7       18.55       20.38      0.68 o 
  -4   4   7      409.83      417.62      3.84 o 
  -3   4   7      183.63      184.31      2.05 o 
  -2   4   7      669.22      700.53      6.80 o 
  -1   4   7       10.60       11.95      0.62 o 
   0   4   7      277.97      306.24      3.19 o 
   1   4   7      331.50      312.57      3.71 o 
   2   4   7        5.00        6.80      0.57 o 
   3   4   7       37.65       42.93      0.92 o 
   4   4   7        6.65        4.30      0.46 o 
   5   4   7        0.49        0.47      0.39 o 
   6   4   7       15.11       11.28      0.62 o 
   7   4   7       60.16       50.58      1.12 o 
   8   4   7       23.88       25.17      0.86 o 
   9   4   7      118.66      119.40      1.97 o 
  10   4   7       88.67       93.19      2.00 o 
  11   4   7        2.31        1.72      0.70 o 
  12   4   7        9.95       11.75      1.72 o 
 -12   5   7        0.21       -0.78      0.78 o 
 -11   5   7       25.94       31.18      1.08 o 
 -10   5   7       32.93       29.61      0.99 o 
  -9   5   7       22.59       25.50      0.89 o 
  -8   5   7        3.20        4.45      0.93 o 
  -7   5   7      366.94      342.86      5.91 o 
  -6   5   7        5.63        8.18      0.58 o 
  -5   5   7       10.66       13.67      0.52 o 
  -4   5   7      162.49      149.98      1.79 o 
  -3   5   7      590.49      595.88      7.69 o 
  -2   5   7        2.78        0.36      0.32 o 
  -1   5   7      336.15      323.56      3.40 o 
   0   5   7      614.69      624.51      6.95 o 
   1   5   7       53.49       45.31      0.95 o 
   2   5   7      349.46      368.35      4.37 o 
   3   5   7       17.66       10.26      0.57 o 
   4   5   7       16.01       11.62      0.61 o 
   5   5   7       80.43       84.43      1.48 o 
   6   5   7       22.67       22.09      0.78 o 
   7   5   7      183.51      178.97      3.30 o 
   8   5   7       73.16       77.04      1.50 o 
   9   5   7        0.95        1.24      0.57 o 
  10   5   7       17.00       14.02      0.82 o 
  11   5   7        0.66        0.92      0.73 o 
 -11   6   7        1.22        1.16      0.90 o 
 -10   6   7       39.27       35.15      1.33 o 
  -9   6   7        2.43        0.95      0.88 o 
  -8   6   7        3.51        2.91      0.64 o 
  -7   6   7        7.71       11.95      0.82 o 
  -6   6   7       31.14       32.73      1.08 o 
  -5   6   7      220.58      209.40      3.77 o 
  -4   6   7       59.92       60.47      1.16 o 
  -3   6   7       99.80       88.87      1.41 o 
  -2   6   7      586.51      583.14      6.55 o 
  -1   6   7        0.93        1.04      0.69 o 
   0   6   7      184.84      181.24      2.45 o 
   1   6   7      683.16      635.20      7.15 o 
   2   6   7      120.02      109.57      2.54 o 
   3   6   7        2.07        1.40      0.45 o 
   4   6   7       28.86       31.90      0.88 o 
   5   6   7        0.30        0.55      0.54 o 
   6   6   7        0.10       -0.41      0.45 o 
   7   6   7      178.57      187.63      2.74 o 
   8   6   7       13.26       12.64      0.76 o 
   9   6   7       49.84       52.06      1.29 o 
  10   6   7        1.02        0.75      0.65 o 
 -10   7   7        0.50        0.03      1.05 o 
  -9   7   7       44.51       39.82      1.83 o 
  -8   7   7       24.32       30.19      1.66 o 
  -7   7   7       42.93       44.67      2.09 o 
  -6   7   7        0.08        0.12      0.73 o 
  -5   7   7        1.47        1.30      0.61 o 
  -4   7   7       37.35       38.01      0.90 o 
  -3   7   7       24.24       24.31      0.74 o 
  -2   7   7        5.86        4.81      0.51 o 
  -1   7   7       15.84       13.91      0.65 o 
   0   7   7      187.84      174.38      2.99 o 
   1   7   7      125.44      126.88      1.94 o 
   2   7   7       55.13       49.14      1.11 o 
   3   7   7        2.02        2.29      0.50 o 
   4   7   7       13.06       12.11      0.86 o 
   5   7   7       38.72       42.40      1.08 o 
   6   7   7      138.02      144.06      2.27 o 
   7   7   7       57.16       58.67      1.34 o 
   8   7   7      135.99      147.55      2.39 o 
   9   7   7        8.65       10.07      0.86 o 
  -8   8   7       26.07       24.85      1.57 o 
  -7   8   7       23.39       22.19      1.92 o 
  -6   8   7       13.64       20.69      2.40 o 
  -5   8   7      123.60      131.65      2.40 o 
  -4   8   7       27.60       28.49      1.31 o 
  -3   8   7        0.03        0.04      0.50 o 
  -2   8   7       32.20       34.92      1.06 o 
  -1   8   7       26.25       28.30      1.21 o 
   0   8   7       25.57       25.90      1.05 o 
   1   8   7       48.04       46.23      1.10 o 
   2   8   7        3.56        2.60      0.82 o 
   3   8   7       16.16       15.31      1.38 o 
   4   8   7        7.55        6.00      0.66 o 
   5   8   7        5.47        6.84      0.68 o 
   6   8   7       30.12       34.26      1.05 o 
   7   8   7        0.02        0.66      0.60 o 
  -6   9   7       25.49       30.12      1.59 o 
  -5   9   7       12.63       13.97      2.22 o 
  -4   9   7        4.35        5.15      1.99 o 
  -3   9   7        6.42        6.64      0.75 o 
  -2   9   7        0.17       -0.54      0.54 o 
  -1   9   7       20.03       19.10      0.93 o 
   0   9   7      137.24      136.66      2.48 o 
   1   9   7        0.04       -0.46      0.56 o 
   2   9   7       16.20       15.24      0.94 o 
   3   9   7       17.85       18.65      1.24 o 
   4   9   7       23.98       25.34      1.04 o 
   5   9   7       15.71       19.43      1.02 o 
 -12   0   8       79.10       76.16      2.26 o 
 -10   0   8       88.87       94.68      2.35 o 
  -8   0   8        1.46        0.81      0.59 o 
  -6   0   8      310.62      303.60      5.12 o 
  -4   0   8      108.23       96.02      1.97 o 
  -2   0   8        2.68        3.59      0.51 o 
   0   0   8      394.82      366.95      4.76 o 
   2   0   8        0.17        0.59      0.41 o 
   4   0   8      778.62      819.36     10.21 o 
   6   0   8       43.49       34.30      1.23 o 
   8   0   8      803.37      769.68     12.24 o 
  10   0   8        0.22        0.50      0.74 o 
  12   0   8        0.48       -0.91      0.91 o 
 -13   1   8        0.60        1.21      0.66 o 
 -12   1   8       37.67       41.07      1.17 o 
 -11   1   8        9.37       10.22      0.74 o 
 -10   1   8       35.54       32.07      0.93 o 
  -9   1   8       59.61       61.90      1.25 o 
  -8   1   8       67.15       73.19      1.33 o 
  -7   1   8      107.48      100.71      1.57 o 
  -6   1   8        7.08        5.47      0.46 o 
  -5   1   8       23.67       21.71      0.63 o 
  -4   1   8        1.39        1.05      0.68 o 
  -3   1   8      473.53      483.05      4.32 o 
  -2   1   8        0.24        0.03      0.19 o 
  -1   1   8      565.90      579.37      5.14 o 
   0   1   8      503.21      541.51      5.28 o 
   1   1   8        1.26        1.96      0.26 o 
   2   1   8       12.42       17.14      0.52 o 
   3   1   8      102.07      109.05      1.81 o 
   4   1   8       72.60       76.63      1.12 o 
   5   1   8       85.45       84.93      1.23 o 
   6   1   8      197.37      188.38      2.54 o 
   7   1   8      112.60      102.07      1.68 o 
   8   1   8      136.28      123.80      1.97 o 
   9   1   8       21.68       20.24      0.81 o 
  10   1   8       20.43       18.20      0.85 o 
  11   1   8        1.29        1.56      0.68 o 
  12   1   8        6.72        7.98      1.38 o 
 -13   2   8      279.13      310.21      4.23 o 
 -12   2   8        1.45        1.31      0.62 o 
 -11   2   8       59.98       60.70      1.36 o 
 -10   2   8       73.32       75.22      1.47 o 
  -9   2   8       25.44       22.59      0.78 o 
  -8   2   8       20.72       21.75      0.86 o 
  -7   2   8       78.28       64.77      1.20 o 
  -6   2   8       12.44       13.86      0.68 o 
  -5   2   8       67.01       60.20      1.07 o 
  -4   2   8        0.57        1.00      0.25 o 
  -3   2   8      893.54      860.57      7.49 o 
  -2   2   8       21.60       21.71      0.45 o 
  -1   2   8      256.20      283.84      2.67 o 
   0   2   8      171.62      189.12      1.89 o 
   1   2   8       85.43       90.42      1.06 o 
   2   2   8      263.28      280.89      3.83 o 
   3   2   8      206.36      210.59      2.63 o 
   4   2   8       15.53       21.60      0.60 o 
   5   2   8      113.90      105.01      1.44 o 
   6   2   8       60.25       57.28      1.01 o 
   7   2   8      147.49      130.17      2.31 o 
   8   2   8        1.48        1.13      0.57 o 
   9   2   8       36.21       32.25      1.12 o 
  10   2   8        0.25       -0.27      0.62 o 
  11   2   8       28.98       27.76      1.16 o 
  12   2   8        2.45        2.40      0.80 o 
 -13   3   8       32.67       38.03      1.24 o 
 -12   3   8        3.02        4.02      1.00 o 
 -11   3   8       30.17       33.95      1.05 o 
 -10   3   8       28.03       24.78      0.88 o 
  -9   3   8        0.68        0.51      0.46 o 
  -8   3   8       22.61       15.34      0.68 o 
  -7   3   8       39.77       34.38      0.87 o 
  -6   3   8      115.32      110.57      1.68 o 
  -5   3   8       11.63        9.34      0.52 o 
  -4   3   8        4.87        6.08      0.56 o 
  -3   3   8       13.75       12.34      0.41 o 
  -2   3   8        0.90        0.31      0.23 o 
  -1   3   8        1.01        0.25      0.20 o 
   0   3   8        1.07        1.01      0.42 o 
   1   3   8        5.49        4.07      0.36 o 
   2   3   8       48.61       50.12      0.83 o 
   3   3   8      164.42      181.76      2.40 o 
   4   3   8       14.29       12.13      0.69 o 
   5   3   8        5.53        1.65      0.53 o 
   6   3   8       58.06       57.46      1.37 o 
   7   3   8      195.07      189.89      2.64 o 
   8   3   8        8.12        5.28      0.70 o 
   9   3   8        1.54        2.22      0.67 o 
  10   3   8        2.38        0.68      0.90 o 
  11   3   8       15.21       16.06      1.34 o 
  12   3   8        0.31        0.25      0.78 o 
 -12   4   8        9.53       12.28      0.90 o 
 -11   4   8        0.61        0.48      0.61 o 
 -10   4   8        0.11       -0.47      0.54 o 
  -9   4   8       11.77       11.45      0.72 o 
  -8   4   8      197.27      185.88      2.61 o 
  -7   4   8        0.21       -0.17      0.49 o 
  -6   4   8        4.49        3.20      0.46 o 
  -5   4   8       48.05       43.07      1.40 o 
  -4   4   8      708.12      685.25      6.71 o 
  -3   4   8       69.18       67.25      1.26 o 
  -2   4   8     1588.74     1628.33     15.31 o 
  -1   4   8       44.29       38.25      0.73 o 
   0   4   8        4.83        6.26      0.46 o 
   1   4   8       30.36       31.42      0.82 o 
   2   4   8      138.48      143.30      2.02 o 
   3   4   8       41.60       51.99      1.05 o 
   4   4   8        2.50        4.36      0.48 o 
   5   4   8       32.52       28.72      0.83 o 
   6   4   8        7.45       10.41      0.63 o 
   7   4   8        6.44        3.67      0.56 o 
   8   4   8      100.93       96.13      2.05 o 
   9   4   8        0.31       -0.38      0.59 o 
  10   4   8       21.45       25.41      1.11 o 
  11   4   8       30.65       29.74      1.20 o 
 -11   5   8        2.22        1.30      0.66 o 
 -10   5   8        3.34        2.33      0.61 o 
  -9   5   8        4.26        4.86      0.61 o 
  -8   5   8       21.20       26.38      0.89 o 
  -7   5   8        8.10        9.60      0.80 o 
  -6   5   8       36.93       27.97      0.85 o 
  -5   5   8        0.05        0.35      0.50 o 
  -4   5   8       72.51       61.67      1.11 o 
  -3   5   8      554.06      543.65      6.13 o 
  -2   5   8       27.57       26.70      0.65 o 
  -1   5   8       61.63       53.17      1.03 o 
   0   5   8        1.87        2.01      0.42 o 
   1   5   8       24.78       29.84      0.80 o 
   2   5   8       34.31       36.67      0.90 o 
   3   5   8       12.60       11.23      0.60 o 
   4   5   8      104.74       79.83      1.43 o 
   5   5   8        0.82        1.51      0.46 o 
   6   5   8        5.74        2.82      0.52 o 
   7   5   8        1.87        1.74      0.53 o 
   8   5   8       12.96       14.65      0.78 o 
   9   5   8      126.10      128.66      2.16 o 
  10   5   8        3.73        5.92      0.84 o 
 -10   6   8       52.20       53.32      1.99 o 
  -9   6   8       20.29       24.32      1.09 o 
  -8   6   8       31.32       31.41      1.15 o 
  -7   6   8        1.56       -0.08      0.59 o 
  -6   6   8       83.93       83.41      1.77 o 
  -5   6   8       93.75       87.20      1.79 o 
  -4   6   8        0.07        0.01      0.32 o 
  -3   6   8       12.60        9.88      0.50 o 
  -2   6   8      242.14      254.91      3.21 o 
  -1   6   8      639.32      632.04      7.11 o 
   0   6   8      154.25      145.98      2.10 o 
   1   6   8       37.57       38.04      0.94 o 
   2   6   8       84.35       72.85      1.35 o 
   3   6   8       93.51       75.48      1.40 o 
   4   6   8       32.98       39.15      1.00 o 
   5   6   8        1.14        0.53      0.49 o 
   6   6   8       60.58       50.08      1.19 o 
   7   6   8        6.53        4.95      0.99 o 
   8   6   8        0.58        1.22      0.60 o 
   9   6   8       56.24       61.03      1.44 o 
  -9   7   8       33.03       31.50      1.60 o 
  -8   7   8       12.10       15.90      1.32 o 
  -7   7   8        0.62       -0.26      0.92 o 
  -6   7   8        4.83        5.27      0.97 o 
  -5   7   8        4.16        4.41      0.72 o 
  -4   7   8       47.68       43.04      1.17 o 
  -3   7   8       19.43       18.04      0.69 o 
  -2   7   8       36.05       35.44      0.91 o 
  -1   7   8      152.01      152.27      2.20 o 
   0   7   8       21.01       19.73      0.89 o 
   1   7   8        0.25       -0.42      0.43 o 
   2   7   8        8.19        7.73      0.64 o 
   3   7   8       41.99       39.13      1.01 o 
   4   7   8       63.78       62.16      1.32 o 
   5   7   8       14.89       13.00      0.91 o 
   6   7   8       60.26       66.15      1.42 o 
   7   7   8       18.01       14.95      0.82 o 
   8   7   8        0.63       -0.13      0.61 o 
  -7   8   8        8.41        7.81      1.21 o 
  -6   8   8        0.47       -0.84      0.98 o 
  -5   8   8        3.07        4.66      1.68 o 
  -4   8   8       13.61       15.08      1.02 o 
  -3   8   8        1.86        1.12      0.57 o 
  -2   8   8        0.34        0.46      0.63 o 
  -1   8   8        3.92        4.00      0.57 o 
   0   8   8       26.78       27.37      0.88 o 
   1   8   8       82.44       85.79      1.67 o 
   2   8   8        1.04        0.12      0.51 o 
   3   8   8       85.38       89.23      1.65 o 
   4   8   8       21.83       20.50      0.98 o 
   5   8   8        4.97        5.10      0.70 o 
   6   8   8        0.00        0.22      0.60 o 
  -4   9   8        0.07        0.55      1.74 o 
  -3   9   8       24.27       23.76      1.32 o 
  -2   9   8        5.73        5.86      1.42 o 
  -1   9   8      101.07      109.01      2.15 o 
   0   9   8        0.01       -0.33      0.61 o 
   1   9   8        3.70        3.49      0.75 o 
   2   9   8        8.28        8.16      1.29 o 
   3   9   8       20.55       20.51      1.42 o 
 -13   0   9       29.70       31.33      1.58 o 
 -11   0   9        3.20        2.72      0.84 o 
  -9   0   9        5.02        4.38      0.77 o 
  -7   0   9       26.10       26.43      1.10 o 
  -5   0   9      572.58      561.29      8.84 o 
  -3   0   9      537.81      516.57      6.56 o 
  -1   0   9     1006.42     1099.83     16.49 o 
   1   0   9       47.76       47.19      1.02 o 
   3   0   9       40.40       36.38      0.93 o 
   5   0   9        0.62        0.20      0.57 o 
   7   0   9        7.63        9.80      0.95 o 
   9   0   9       54.68       56.50      1.83 o 
  11   0   9        0.12        0.70      1.42 o 
 -13   1   9      162.87      174.15      2.79 o 
 -12   1   9      120.24      132.03      2.24 o 
 -11   1   9        1.29        0.91      0.53 o 
 -10   1   9        6.12        5.73      0.69 o 
  -9   1   9      181.94      183.46      2.58 o 
  -8   1   9       47.14       39.66      0.97 o 
  -7   1   9      476.36      471.18      5.43 o 
  -6   1   9      317.49      319.56      3.83 o 
  -5   1   9       37.83       36.07      0.83 o 
  -4   1   9      133.82      130.08      1.81 o 
  -3   1   9      138.50      159.49      1.64 o 
  -2   1   9        1.28        0.38      0.31 o 
  -1   1   9       55.14       63.89      0.85 o 
   0   1   9       53.46       63.51      0.92 o 
   1   1   9        1.01        0.94      0.25 o 
   2   1   9       26.88       28.54      0.57 o 
   3   1   9      314.32      325.22      3.44 o 
   4   1   9      167.04      161.24      1.96 o 
   5   1   9      145.85      138.52      2.01 o 
   6   1   9      190.38      177.93      2.47 o 
   7   1   9       13.02       14.06      0.76 o 
   8   1   9        0.55        0.69      0.53 o 
   9   1   9        4.31        3.20      0.61 o 
  10   1   9        3.94        3.53      0.87 o 
  11   1   9        7.77        7.79      0.87 o 
  12   1   9        3.45        1.72      0.85 o 
 -13   2   9       86.25       94.94      1.95 o 
 -12   2   9      153.52      167.05      2.65 o 
 -11   2   9       62.56       61.65      1.40 o 
 -10   2   9        1.92        2.89      0.55 o 
  -9   2   9       90.71       85.64      1.55 o 
  -8   2   9       80.18       78.08      1.43 o 
  -7   2   9      609.54      601.33      6.79 o 
  -6   2   9      203.48      198.48      2.60 o 
  -5   2   9        8.46       12.11      0.54 o 
  -4   2   9        4.02        3.74      0.52 o 
  -3   2   9        4.91        4.56      0.33 o 
  -2   2   9      529.31      531.40      4.78 o 
  -1   2   9        2.63        2.84      0.30 o 
   0   2   9      264.57      262.50      2.79 o 
   1   2   9       95.30       85.85      1.18 o 
   2   2   9       43.65       32.47      0.75 o 
   3   2   9      123.01      124.60      1.60 o 
   4   2   9      123.37      120.96      1.60 o 
   5   2   9      355.00      352.34      3.78 o 
   6   2   9       35.07       33.20      1.05 o 
   7   2   9       12.07       12.34      0.75 o 
   8   2   9      367.12      352.67      5.13 o 
   9   2   9       70.43       66.54      1.64 o 
  10   2   9       14.37       14.20      0.97 o 
  11   2   9        0.07       -0.71      0.71 o 
  12   2   9       30.19       30.27      1.29 o 
 -12   3   9       28.70       29.72      1.07 o 
 -11   3   9       16.89       17.97      0.86 o 
 -10   3   9       31.60       30.60      0.97 o 
  -9   3   9        4.20        6.44      0.63 o 
  -8   3   9      503.61      485.22      5.69 o 
  -7   3   9        8.30        5.91      0.56 o 
  -6   3   9       24.64       23.93      0.85 o 
  -5   3   9       76.57       69.91      1.25 o 
  -4   3   9      338.38      344.46      4.06 o 
  -3   3   9      189.54      193.07      2.15 o 
  -2   3   9        4.69        6.80      0.55 o 
  -1   3   9        1.26        0.95      0.34 o 
   0   3   9       25.51       24.91      0.61 o 
   1   3   9       19.13       19.59      0.53 o 
   2   3   9        1.09        1.27      0.38 o 
   3   3   9       14.44        9.58      0.55 o 
   4   3   9       58.97       57.91      2.62 o 
   5   3   9       18.97       18.77      0.81 o 
   6   3   9      145.09      128.75      2.00 o 
   7   3   9        4.29        1.29      0.58 o 
   8   3   9      124.69      119.40      2.32 o 
   9   3   9       16.54       17.54      0.95 o 
  10   3   9       10.34       10.88      0.98 o 
  11   3   9       21.84       25.50      1.53 o 
 -12   4   9        2.66        3.05      0.74 o 
 -11   4   9        0.22       -0.22      0.62 o 
 -10   4   9       20.28       18.11      0.83 o 
  -9   4   9        9.12        6.54      0.66 o 
  -8   4   9       11.40       13.33      0.70 o 
  -7   4   9       61.56       59.85      1.25 o 
  -6   4   9       61.87       58.51      1.18 o 
  -5   4   9      120.33      103.01      1.64 o 
  -4   4   9        5.54        6.68      0.98 o 
  -3   4   9      334.41      325.22      3.10 o 
  -2   4   9        8.31        8.15      0.53 o 
  -1   4   9      763.73      765.34      8.40 o 
   0   4   9      122.33      124.75      1.81 o 
   1   4   9        4.32        2.22      0.41 o 
   2   4   9       13.09       10.32      0.57 o 
   3   4   9       28.22       31.04      0.83 o 
   4   4   9       87.43      106.04      1.71 o 
   5   4   9       37.22       41.07      1.01 o 
   6   4   9        3.65        2.79      0.53 o 
   7   4   9       24.09       25.49      0.89 o 
   8   4   9        0.58       -0.35      0.59 o 
   9   4   9       18.80       21.77      1.02 o 
  10   4   9        0.41        0.40      0.67 o 
  11   4   9        0.67        0.70      0.78 o 
 -11   5   9        2.09        2.31      0.74 o 
 -10   5   9       26.61       28.62      1.03 o 
  -9   5   9      116.72      123.96      2.08 o 
  -8   5   9        3.94        3.28      0.80 o 
  -7   5   9      156.39      143.65      2.55 o 
  -6   5   9      138.66      132.83      2.38 o 
  -5   5   9       47.28       43.64      1.28 o 
  -4   5   9        7.14        6.94      0.86 o 
  -3   5   9      171.97      165.91      1.99 o 
  -2   5   9       31.52       27.51      0.76 o 
  -1   5   9       13.53       11.58      0.58 o 
   0   5   9      108.48      114.06      1.75 o 
   1   5   9       91.39       86.87      1.46 o 
   2   5   9       36.18       38.21      0.93 o 
   3   5   9        3.65        8.63      0.61 o 
   4   5   9       85.19       98.32      1.67 o 
   5   5   9       12.57       16.34      0.73 o 
   6   5   9        5.69        4.56      0.61 o 
   7   5   9        9.09       12.20      0.75 o 
   8   5   9       15.10       15.62      0.81 o 
   9   5   9        0.26        0.90      0.70 o 
  10   5   9      261.04      290.21      4.61 o 
 -10   6   9        7.92        8.89      1.01 o 
  -9   6   9        5.31        4.12      0.81 o 
  -8   6   9        3.22        2.34      0.73 o 
  -7   6   9        2.18        2.39      0.66 o 
  -6   6   9        0.09       -0.60      0.60 o 
  -5   6   9       65.36       65.48      1.56 o 
  -4   6   9      396.53      396.21      7.26 o 
  -3   6   9        8.09        9.16      0.75 o 
  -2   6   9        0.74        0.65      0.47 o 
  -1   6   9       61.88       59.89      1.19 o 
   0   6   9        2.77        1.89      0.46 o 
   1   6   9       23.98       19.94      0.74 o 
   2   6   9        3.65        3.86      0.60 o 
   3   6   9       45.74       40.22      1.02 o 
   4   6   9        0.07        1.00      0.50 o 
   5   6   9        6.38        3.29      0.59 o 
   6   6   9       12.43       12.81      0.75 o 
   7   6   9       13.41       13.76      0.81 o 
   8   6   9        7.16       10.60      1.00 o 
   9   6   9      109.16      121.01      2.45 o 
  -8   7   9        0.12       -0.93      1.01 o 
  -7   7   9        3.01        2.41      1.90 o 
  -6   7   9      116.03      127.42      3.12 o 
  -5   7   9       78.39       76.64      2.21 o 
  -4   7   9       41.71       32.64      6.81 o 
  -3   7   9        0.06       -0.26      0.50 o 
  -2   7   9        0.01       -0.06      0.53 o 
  -1   7   9       29.68       29.55      0.87 o 
   0   7   9       21.16       20.93      0.77 o 
   1   7   9        9.59        9.54      0.66 o 
   2   7   9        7.43        4.46      0.65 o 
   3   7   9       31.56       34.77      0.99 o 
   4   7   9       40.28       36.72      1.04 o 
   5   7   9        0.94        0.28      0.56 o 
   6   7   9        5.58        8.15      0.88 o 
   7   7   9       14.62       14.81      1.39 o 
  -6   8   9       12.38       12.87      2.19 o 
  -5   8   9        0.67        0.82      1.78 o 
  -4   8   9       42.93       42.64      2.87 o 
  -3   8   9       38.73       33.33      1.34 o 
  -2   8   9       13.90       15.09      0.77 o 
  -1   8   9       20.57       17.84      0.81 o 
   0   8   9      148.20      155.85      2.36 o 
   1   8   9        0.71       -0.04      0.54 o 
   2   8   9       19.65       21.84      0.86 o 
   3   8   9       20.23       17.71      0.87 o 
   4   8   9      211.65      230.38      3.27 o 
   5   8   9       29.67       27.34      0.98 o 
  -3   9   9        0.02       -0.26      1.31 o 
  -2   9   9       43.89       41.91      1.60 o 
  -1   9   9       18.14       20.05      1.42 o 
   0   9   9       65.70       65.07      1.62 o 
   1   9   9       22.84       26.55      1.08 o 
   2   9   9      204.02      224.82      3.68 o 
 -12   0  10        3.29        3.38      0.94 o 
 -10   0  10       73.06       74.46      2.10 o 
  -8   0  10        0.21        0.24      0.62 o 
  -6   0  10      408.44      404.48      6.70 o 
  -4   0  10     1053.57     1067.98     16.19 o 
  -2   0  10     1043.28     1047.45     12.91 o 
   0   0  10      621.78      638.53      8.10 o 
   2   0  10      771.84      770.55      9.70 o 
   4   0  10     1815.05     1758.51     26.36 o 
   6   0  10        3.37        0.74      0.67 o 
   8   0  10        2.74        3.46      1.15 o 
  10   0  10        1.92        0.76      0.90 o 
 -12   1  10        6.26        7.13      0.78 o 
 -11   1  10        3.88        4.71      0.65 o 
 -10   1  10       17.71       14.94      0.77 o 
  -9   1  10       15.80       14.04      0.71 o 
  -8   1  10        1.30        0.95      0.47 o 
  -7   1  10        4.54        3.26      0.58 o 
  -6   1  10        1.75        0.65      0.40 o 
  -5   1  10       76.11       64.54      1.18 o 
  -4   1  10      106.36       89.53      1.42 o 
  -3   1  10       10.42        6.72      0.49 o 
  -2   1  10      426.30      429.25      4.33 o 
  -1   1  10       13.90       10.03      0.40 o 
   0   1  10        4.95        4.75      0.44 o 
   1   1  10      315.78      327.57      3.14 o 
   2   1  10      634.66      598.34      5.96 o 
   3   1  10      983.12      992.54      9.60 o 
   4   1  10      285.35      276.91      3.45 o 
   5   1  10      111.64      110.89      1.76 o 
   6   1  10      270.89      270.25      3.49 o 
   7   1  10      132.03      125.78      2.01 o 
   8   1  10        1.65        1.97      0.56 o 
   9   1  10       21.58       23.83      1.03 o 
  10   1  10       12.59       13.82      0.97 o 
  11   1  10       36.15       36.27      1.35 o 
 -12   2  10        7.95       10.85      0.87 o 
 -11   2  10       26.70       30.42      1.03 o 
 -10   2  10        2.59        2.66      0.57 o 
  -9   2  10        2.42        2.82      0.55 o 
  -8   2  10        9.23        8.03      0.79 o 
  -7   2  10       66.77       61.66      1.32 o 
  -6   2  10        0.01        0.24      0.43 o 
  -5   2  10      105.55      102.84      1.60 o 
  -4   2  10      135.15      132.84      1.89 o 
  -3   2  10      150.49      147.69      2.36 o 
  -2   2  10      100.30      104.27      1.23 o 
  -1   2  10       28.65       29.50      0.59 o 
   0   2  10       43.45       40.00      0.76 o 
   1   2  10      402.13      402.14      4.37 o 
   2   2  10      136.56      135.05      1.89 o 
   3   2  10        0.18       -0.12      0.34 o 
   4   2  10       70.39       74.62      1.19 o 
   5   2  10      253.17      216.20      3.35 o 
   6   2  10       10.93       11.58      0.83 o 
   7   2  10      287.39      269.92      4.12 o 
   8   2  10        0.98        0.91      0.75 o 
   9   2  10        4.25        4.96      0.79 o 
  10   2  10       39.58       40.73      1.38 o 
  11   2  10       43.87       46.86      1.54 o 
 -12   3  10        0.01        0.37      0.67 o 
 -11   3  10        1.78        1.70      0.66 o 
 -10   3  10       22.02       22.52      0.88 o 
  -9   3  10        1.60        1.54      0.53 o 
  -8   3  10       22.82       15.57      0.75 o 
  -7   3  10       10.55       12.27      0.68 o 
  -6   3  10      289.69      268.79      3.40 o 
  -5   3  10        0.60        0.17      0.39 o 
  -4   3  10        0.35       -0.29      0.37 o 
  -3   3  10        0.09       -0.08      0.39 o 
  -2   3  10       43.66       53.89      0.81 o 
  -1   3  10      478.85      481.38      5.47 o 
   0   3  10      109.46      124.26      1.58 o 
   1   3  10      199.19      198.55      2.61 o 
   2   3  10      141.37      129.16      1.91 o 
   3   3  10      212.93      177.55      2.74 o 
   4   3  10        7.73        5.19      0.78 o 
   5   3  10        2.61        1.97      0.52 o 
   6   3  10        5.30        4.14      0.66 o 
   7   3  10      244.97      236.02      3.75 o 
   8   3  10        0.93        0.97      0.68 o 
   9   3  10       26.96       24.42      1.11 o 
  10   3  10       69.25       72.46      2.37 o 
 -11   4  10        1.89        1.91      0.87 o 
 -10   4  10       52.80       57.47      1.37 o 
  -9   4  10       18.62       19.42      0.84 o 
  -8   4  10        0.63        0.46      0.52 o 
  -7   4  10       95.04       90.43      1.61 o 
  -6   4  10      327.80      316.16      3.94 o 
  -5   4  10      258.10      259.77      3.31 o 
  -4   4  10       61.70       55.62      2.32 o 
  -3   4  10      114.15      120.69      1.76 o 
  -2   4  10        2.25        1.30      0.40 o 
  -1   4  10      214.48      219.73      2.83 o 
   0   4  10      454.29      410.05      4.82 o 
   1   4  10       69.80       68.11      1.32 o 
   2   4  10       34.70       23.77      0.76 o 
   3   4  10      123.44      126.19      1.94 o 
   4   4  10        8.16       14.76      0.68 o 
   5   4  10      166.54      160.58      2.37 o 
   6   4  10       40.13       36.44      1.02 o 
   7   4  10       47.11       40.58      1.25 o 
   8   4  10        4.29        4.47      1.24 o 
   9   4  10      115.19      117.78      2.40 o 
  10   4  10       16.59       15.73      1.58 o 
 -10   5  10        6.88        7.11      0.77 o 
  -9   5  10        1.50        1.34      0.69 o 
  -8   5  10       92.99      100.87      2.21 o 
  -7   5  10        6.60        5.21      0.73 o 
  -6   5  10        1.36       -0.60      0.60 o 
  -5   5  10      263.35      255.74      3.88 o 
  -4   5  10       64.65       57.44      1.41 o 
  -3   5  10      189.13      193.19      3.00 o 
  -2   5  10      536.40      521.77      7.00 o 
  -1   5  10      143.36      139.31      2.35 o 
   0   5  10       25.55       23.00      0.75 o 
   1   5  10       10.45        5.08      0.54 o 
   2   5  10      196.58      175.58      2.49 o 
   3   5  10       29.95       31.01      0.89 o 
   4   5  10       14.46       10.84      0.66 o 
   5   5  10      137.03      132.50      2.12 o 
   6   5  10       58.51       55.44      1.28 o 
   7   5  10        4.42        6.92      0.69 o 
   8   5  10        0.42       -0.74      0.92 o 
   9   5  10        7.60        9.14      0.96 o 
  -9   6  10        0.17       -0.18      0.74 o 
  -8   6  10       14.08       20.11      1.09 o 
  -7   6  10      227.63      258.86      4.05 o 
  -6   6  10       81.31       86.01      1.90 o 
  -5   6  10      121.93      112.04      5.88 o 
  -4   6  10       18.16       15.69      1.44 o 
  -3   6  10       20.67       18.55      1.29 o 
  -2   6  10       34.60       36.52      0.93 o 
  -1   6  10        0.00       -0.42      0.42 o 
   0   6  10        7.62        8.90      0.63 o 
   1   6  10       68.47       64.88      1.30 o 
   2   6  10        1.62        0.23      0.49 o 
   3   6  10       39.62       40.50      1.05 o 
   4   6  10        1.11        0.99      0.52 o 
   5   6  10       41.83       46.49      1.17 o 
   6   6  10       10.79       12.69      0.77 o 
   7   6  10       18.45       15.87      0.84 o 
   8   6  10        0.80        0.11      0.66 o 
  -8   7  10        1.38        1.27      1.09 o 
  -7   7  10        7.94        8.45      0.90 o 
  -6   7  10       71.65       74.17      2.27 o 
  -5   7  10       91.82      100.42      3.15 o 
  -4   7  10        0.47        0.01      0.95 o 
  -3   7  10       30.26       31.61      1.07 o 
  -2   7  10       46.00       48.39      1.32 o 
  -1   7  10        0.14        2.18      0.76 o 
   0   7  10        6.85        6.14      0.63 o 
   1   7  10       14.71       13.83      0.72 o 
   2   7  10        3.17        3.84      0.78 o 
   3   7  10        2.48        1.29      0.56 o 
   4   7  10        0.20       -0.05      0.56 o 
   5   7  10        9.57       10.98      0.79 o 
   6   7  10       27.63       29.97      1.26 o 
  -5   8  10       22.01       22.15      2.38 o 
  -4   8  10        0.05       -0.19      1.67 o 
  -3   8  10        1.08        1.31      0.67 o 
  -2   8  10       97.27       98.37      2.04 o 
  -1   8  10      166.63      183.82      3.40 o 
   0   8  10      115.44      119.47      2.00 o 
   1   8  10       10.52       12.31      0.78 o 
   2   8  10       30.74       29.54      1.00 o 
   3   8  10      120.82      127.56      2.16 o 
   4   8  10       14.42       14.61      1.01 o 
 -11   0  11        0.03        0.50      0.84 o 
  -9   0  11       77.37       70.57      2.01 o 
  -7   0  11      225.43      233.05      4.80 o 
  -5   0  11       18.72       20.65      1.55 o 
  -3   0  11        7.24        7.59      1.11 o 
  -1   0  11       91.73       70.25      2.59 o 
   1   0  11        4.33        3.78      0.65 o 
   3   0  11      505.67      499.98      8.13 o 
   5   0  11       83.28       81.83      2.07 o 
   7   0  11        2.64        3.23      0.89 o 
   9   0  11       15.25       16.90      1.22 o 
 -12   1  11        3.62        3.89      0.95 o 
 -11   1  11        0.02        0.38      0.84 o 
 -10   1  11       11.57       10.71      0.76 o 
  -9   1  11        0.04        0.08      0.51 o 
  -8   1  11       60.68       53.77      1.20 o 
  -7   1  11        1.16        1.79      0.49 o 
  -6   1  11      250.64      233.91      3.05 o 
  -5   1  11        6.33        6.33      0.52 o 
  -4   1  11        7.64        6.64      0.81 o 
  -3   1  11      246.17      236.16      2.98 o 
  -2   1  11        0.17        0.21      0.32 o 
  -1   1  11        0.01       -0.13      0.29 o 
   0   1  11       31.91       33.39      0.71 o 
   1   1  11      414.19      407.15      4.23 o 
   2   1  11       39.95       46.69      0.90 o 
   3   1  11        2.56        3.55      0.68 o 
   4   1  11        0.30       -0.40      0.40 o 
   5   1  11        6.15        6.71      0.72 o 
   6   1  11       20.26       19.40      0.79 o 
   7   1  11       16.77       15.37      0.89 o 
   8   1  11       95.93       99.36      2.10 o 
   9   1  11       19.85       18.12      0.99 o 
  10   1  11       68.97       73.34      1.87 o 
 -12   2  11       45.14       53.65      2.05 o 
 -11   2  11       30.88       33.16      1.10 o 
 -10   2  11        2.44        2.60      0.60 o 
  -9   2  11        0.67        1.68      0.53 o 
  -8   2  11       37.31       36.14      1.00 o 
  -7   2  11      379.63      371.47      4.53 o 
  -6   2  11      148.77      139.59      2.55 o 
  -5   2  11       41.29       37.40      0.94 o 
  -4   2  11       64.38       60.61      1.17 o 
  -3   2  11        6.88        6.78      0.65 o 
  -2   2  11      204.66      219.06      2.46 o 
  -1   2  11      214.91      221.11      2.26 o 
   0   2  11        0.88        1.20      0.50 o 
   1   2  11       37.16       42.83      0.88 o 
   2   2  11      143.04      124.32      2.76 o 
   3   2  11        6.21        6.54      0.55 o 
   4   2  11       16.97       16.50      0.81 o 
   5   2  11        3.18        2.62      0.62 o 
   6   2  11      239.06      243.37      3.79 o 
   7   2  11        2.74        1.18      0.66 o 
   8   2  11      122.29      119.56      2.39 o 
   9   2  11       18.09       16.74      1.03 o 
  10   2  11      179.51      191.77      3.43 o 
 -11   3  11        8.78        7.57      0.77 o 
 -10   3  11        0.18        0.48      0.59 o 
  -9   3  11        1.65        0.99      0.55 o 
  -8   3  11       42.65       44.05      1.12 o 
  -7   3  11       53.36       44.38      1.09 o 
  -6   3  11       23.33       22.35      0.81 o 
  -5   3  11      114.48      111.31      1.76 o 
  -4   3  11        0.27        0.05      0.40 o 
  -3   3  11       24.90       21.47      0.97 o 
  -2   3  11      240.59      248.70      3.09 o 
  -1   3  11      179.50      174.38      6.52 o 
   0   3  11      216.56      188.83      2.52 o 
   1   3  11        3.10        5.20      0.54 o 
   2   3  11       29.46       29.41      0.84 o 
   3   3  11        8.07        8.72      1.03 o 
   4   3  11       17.40       12.59      0.96 o 
   5   3  11        3.30        2.22      0.75 o 
   6   3  11       26.08       25.48      1.05 o 
   7   3  11        0.50        0.41      0.95 o 
   8   3  11       74.15       69.41      1.75 o 
   9   3  11      196.33      216.51      3.70 o 
  10   3  11       35.94       35.16      1.74 o 
 -10   4  11       18.22       18.22      0.94 o 
  -9   4  11       12.75        8.30      0.73 o 
  -8   4  11        0.06        0.23      0.55 o 
  -7   4  11        0.07       -0.39      0.49 o 
  -6   4  11      165.20      166.10      3.40 o 
  -5   4  11       12.48        9.87      0.82 o 
  -4   4  11       57.86       55.27      4.47 o 
  -3   4  11        1.65        0.88      0.71 o 
  -2   4  11       25.69       26.78      0.96 o 
  -1   4  11      100.09       87.93      1.77 o 
   0   4  11      107.92      105.51      1.68 o 
   1   4  11       21.03       19.91      0.73 o 
   2   4  11        5.33        3.75      0.52 o 
   3   4  11       72.51       58.57      1.23 o 
   4   4  11       24.18       31.45      0.94 o 
   5   4  11       13.30       14.63      0.73 o 
   6   4  11       49.09       53.42      1.44 o 
   7   4  11        8.65        6.45      0.79 o 
   8   4  11       71.53       73.40      1.80 o 
   9   4  11       89.03       97.26      2.17 o 
 -10   5  11        5.28        2.45      1.36 o 
  -9   5  11        0.18       -0.39      0.72 o 
  -8   5  11       29.49       26.75      1.13 o 
  -7   5  11       20.13       20.14      1.10 o 
  -6   5  11       53.02       56.59      1.50 o 
  -5   5  11        0.12       -0.10      0.62 o 
  -4   5  11        1.54        0.76      0.83 o 
  -3   5  11      373.55      366.12      7.64 o 
  -2   5  11       30.07       28.19      1.40 o 
  -1   5  11        0.06       -0.17      0.42 o 
   0   5  11       75.23       69.91      1.33 o 
   1   5  11        7.21        4.22      0.55 o 
   2   5  11        0.02        0.27      0.47 o 
   3   5  11      103.35      115.68      1.90 o 
   4   5  11       14.99       15.75      0.74 o 
   5   5  11        6.74        8.31      0.73 o 
   6   5  11       30.86       37.36      1.10 o 
   7   5  11        6.71        6.54      0.94 o 
   8   5  11       45.06       50.23      1.55 o 
  -8   6  11        4.63        7.42      1.47 o 
  -7   6  11        0.34        0.60      0.71 o 
  -6   6  11       32.69       34.21      1.31 o 
  -5   6  11        8.92       10.29      1.23 o 
  -4   6  11       22.31       19.49      1.28 o 
  -3   6  11        6.05        3.74      0.94 o 
  -2   6  11       11.06        9.64      0.74 o 
  -1   6  11       36.58       38.89      0.99 o 
   0   6  11        0.09        0.03      0.48 o 
   1   6  11      294.49      315.49      4.04 o 
   2   6  11       16.54       21.02      0.81 o 
   3   6  11       85.89       89.79      1.66 o 
   4   6  11       11.57       11.85      0.76 o 
   5   6  11       79.03       83.48      1.65 o 
   6   6  11       16.57       18.60      0.86 o 
   7   6  11       14.21       14.96      0.89 o 
  -6   7  11        9.25        8.96      1.23 o 
  -5   7  11       12.66       14.09      1.33 o 
  -4   7  11        7.10        8.81      1.26 o 
  -3   7  11        7.06        5.75      1.17 o 
  -2   7  11        8.01        8.53      0.78 o 
  -1   7  11       13.35       12.29      0.85 o 
   0   7  11       79.13       90.54      1.66 o 
   1   7  11        1.72        1.01      0.69 o 
   2   7  11        0.06        0.76      0.67 o 
   3   7  11       53.98       55.51      1.31 o 
   4   7  11       40.95       44.86      1.21 o 
   5   7  11        0.10       -0.23      0.62 o 
  -3   8  11        2.14        3.13      1.20 o 
  -2   8  11        4.86        3.63      1.09 o 
  -1   8  11       98.83      109.31      2.90 o 
   0   8  11        2.59        2.33      0.64 o 
   1   8  11        0.02       -0.17      0.60 o 
   2   8  11       18.23       22.02      0.93 o 
 -10   0  12        0.19        0.32      0.80 o 
  -8   0  12        1.35        1.07      0.86 o 
  -6   0  12        0.71       -0.39      0.61 o 
  -4   0  12       63.99       63.59      1.75 o 
  -2   0  12       14.21       14.88      0.91 o 
   0   0  12      459.03      472.04      9.41 o 
   2   0  12       13.81       13.10      1.02 o 
   4   0  12      163.27      172.58      3.47 o 
   6   0  12      200.49      205.72      4.09 o 
   8   0  12       76.82       72.84      2.21 o 
  10   0  12        9.35       12.74      1.86 o 
 -11   1  12        3.36        4.12      0.79 o 
 -10   1  12        6.59        4.34      0.66 o 
  -9   1  12       12.10       13.74      0.80 o 
  -8   1  12       25.43       25.50      0.93 o 
  -7   1  12      236.03      232.00      3.12 o 
  -6   1  12        7.48        7.36      0.82 o 
  -5   1  12        3.14        1.35      0.46 o 
  -4   1  12       23.83       20.75      0.75 o 
  -3   1  12      125.07      106.92      2.11 o 
  -2   1  12      421.47      409.80      4.81 o 
  -1   1  12        0.37        0.52      0.34 o 
   0   1  12      322.89      288.88      8.39 o 
   1   1  12      384.49      357.19      3.82 o 
   2   1  12       78.91       77.24      1.37 o 
   3   1  12       20.06       17.85      0.72 o 
   4   1  12       18.87       18.44      0.74 o 
   5   1  12      112.18      116.92      1.90 o 
   6   1  12       15.40       15.91      0.89 o 
   7   1  12        0.67       -0.35      0.63 o 
   8   1  12        8.09        9.08      1.13 o 
   9   1  12       17.63       17.24      2.20 o 
  10   1  12        2.78        2.33      1.00 o 
 -11   2  12       20.72       22.63      0.99 o 
 -10   2  12       34.64       33.62      1.09 o 
  -9   2  12        1.13        1.68      0.58 o 
  -8   2  12       11.64       12.50      0.84 o 
  -7   2  12        6.70        6.97      0.75 o 
  -6   2  12      260.16      266.37      3.45 o 
  -5   2  12      100.89       96.44      1.63 o 
  -4   2  12        8.20       11.16      0.80 o 
  -3   2  12      228.28      201.56      3.24 o 
  -2   2  12       28.18       22.50      0.77 o 
  -1   2  12      403.28      379.41      4.00 o 
   0   2  12        1.84        1.54      0.41 o 
   1   2  12        4.13        4.31      0.47 o 
   2   2  12      163.10      161.77      2.33 o 
   3   2  12      154.40      142.59      2.46 o 
   4   2  12       28.65       25.80      0.98 o 
   5   2  12       23.95       23.24      1.00 o 
   6   2  12      115.51      123.31      2.37 o 
   7   2  12       18.00       17.14      0.99 o 
   8   2  12       42.85       43.39      1.43 o 
   9   2  12        9.50        8.63      0.99 o 
 -10   3  12        3.71        4.48      0.71 o 
  -9   3  12        0.65       -0.28      0.60 o 
  -8   3  12      154.97      167.50      2.53 o 
  -7   3  12        5.62        5.42      0.86 o 
  -6   3  12       41.55       47.69      1.13 o 
  -5   3  12       48.35       43.31      1.19 o 
  -4   3  12       31.01       23.53      0.94 o 
  -3   3  12      209.39      196.09      3.10 o 
  -2   3  12       36.90       30.07      1.36 o 
  -1   3  12      125.91      121.36      1.84 o 
   0   3  12       94.48       98.36      1.62 o 
   1   3  12      447.16      433.53      5.14 o 
   2   3  12      108.65      109.52      1.78 o 
   3   3  12       11.09       12.51      0.77 o 
   4   3  12       49.71       47.92      1.29 o 
   5   3  12      223.36      235.37      6.77 o 
   6   3  12        7.19        7.86      1.03 o 
   7   3  12        0.02       -0.43      0.67 o 
   8   3  12       10.34       11.65      1.04 o 
   9   3  12       13.85       13.38      1.43 o 
 -10   4  12       21.17       25.98      1.60 o 
  -9   4  12       34.83       34.88      1.10 o 
  -8   4  12        2.64        4.87      0.82 o 
  -7   4  12        2.16        1.83      0.69 o 
  -6   4  12        2.28        0.15      0.64 o 
  -5   4  12        0.29        1.08      0.65 o 
  -4   4  12        0.01       -0.07      0.76 o 
  -3   4  12       10.14       11.37      1.25 o 
  -2   4  12       16.52       15.37      1.14 o 
  -1   4  12       14.89       13.61      1.14 o 
   0   4  12        6.36       10.41      1.21 o 
   1   4  12        1.21       -0.39      0.70 o 
   2   4  12        7.66        4.96      0.58 o 
   3   4  12       33.67       32.65      0.96 o 
   4   4  12       41.70       40.77      1.09 o 
   5   4  12       76.34       78.24      1.76 o 
   6   4  12        0.67        0.37      0.62 o 
   7   4  12        1.78        2.05      0.89 o 
   8   4  12        3.33        3.04      0.82 o 
  -9   5  12        2.17        0.44      1.07 o 
  -8   5  12        2.39        1.14      0.75 o 
  -7   5  12      116.31      123.58      2.45 o 
  -6   5  12       17.72       18.12      1.00 o 
  -5   5  12       13.12       13.76      1.23 o 
  -4   5  12        0.91        1.93      0.88 o 
  -3   5  12        2.34        0.80      0.87 o 
  -2   5  12       16.92       13.46      1.16 o 
  -1   5  12       67.64       68.90      1.57 o 
   0   5  12        5.63        4.22      0.56 o 
   1   5  12        9.82        9.25      0.68 o 
   2   5  12        1.30        0.93      0.53 o 
   3   5  12       17.49       12.54      0.73 o 
   4   5  12        8.48        9.44      0.74 o 
   5   5  12        4.87        5.40      0.68 o 
   6   5  12       23.85       27.56      1.13 o 
   7   5  12       20.37       20.44      1.05 o 
  -7   6  12        6.17        6.12      1.14 o 
  -6   6  12      114.76      121.98      3.63 o 
  -5   6  12        6.68        5.45      1.11 o 
  -4   6  12       57.27       59.49      2.08 o 
  -3   6  12        6.48        3.27      1.09 o 
  -2   6  12       18.99       20.47      1.36 o 
  -1   6  12       65.54       72.42      1.67 o 
   0   6  12        0.04       -0.54      0.54 o 
   1   6  12        4.60        6.67      0.96 o 
   2   6  12       11.05        9.14      0.74 o 
   3   6  12        0.60        1.02      0.59 o 
   4   6  12        2.03        1.29      0.62 o 
   5   6  12        8.57       11.18      0.91 o 
   6   6  12       28.75       29.38      1.07 o 
  -5   7  12       16.85       18.68      3.00 o 
  -4   7  12       93.20       94.28      3.73 o 
  -3   7  12        9.64        8.21      1.27 o 
  -2   7  12        0.00        1.08      1.05 o 
  -1   7  12        0.13       -0.65      0.65 o 
   0   7  12       58.37       60.05      1.36 o 
   1   7  12        3.69        3.24      0.63 o 
   2   7  12        0.16       -0.31      0.57 o 
   3   7  12        0.08       -0.52      0.61 o 
  -9   0  13       45.24       48.59      1.77 o 
  -7   0  13       18.77       13.81      1.02 o 
  -5   0  13      155.43      150.98      3.18 o 
  -3   0  13       42.11       35.84      1.34 o 
  -1   0  13       98.11       93.52      2.25 o 
   1   0  13        4.74        3.46      0.71 o 
   3   0  13      109.24      103.02      2.42 o 
   5   0  13      374.99      382.17     12.23 o 
   7   0  13      116.31      124.83      3.01 o 
   9   0  13       50.59       47.93      2.64 o 
 -10   1  13        1.54        1.04      0.65 o 
  -9   1  13       24.13       24.49      1.09 o 
  -8   1  13        0.40        0.68      0.55 o 
  -7   1  13        3.70        2.58      0.58 o 
  -6   1  13       55.04       53.20      1.20 o 
  -5   1  13      115.03      114.99      1.87 o 
  -4   1  13       16.38       15.76      0.72 o 
  -3   1  13       65.57       66.77      1.50 o 
  -2   1  13       80.93       74.53      1.39 o 
  -1   1  13       36.07       33.95      2.13 o 
   0   1  13       91.48       87.37      1.33 o 
   1   1  13        0.00        0.14      0.42 o 
   2   1  13       14.46       14.11      0.67 o 
   3   1  13       70.45       65.99      1.31 o 
   4   1  13        2.02        2.97      0.57 o 
   5   1  13       25.65       28.86      1.10 o 
   6   1  13       31.54       38.26      1.27 o 
   7   1  13        2.56        2.04      0.73 o 
   8   1  13       10.35       12.05      1.02 o 
   9   1  13        1.04        1.55      0.99 o 
 -10   2  13        0.83        1.42      0.67 o 
  -9   2  13       37.61       36.55      1.24 o 
  -8   2  13        0.30        0.39      0.54 o 
  -7   2  13        5.80        5.79      0.64 o 
  -6   2  13        2.89        3.33      0.59 o 
  -5   2  13      145.48      150.28      2.25 o 
  -4   2  13      408.23      380.31      9.80 o 
  -3   2  13       47.29       46.67      1.12 o 
  -2   2  13       94.74       90.28      1.83 o 
  -1   2  13       46.44       43.02      1.21 o 
   0   2  13       42.13       42.37      1.30 o 
   1   2  13       48.63       46.44      1.23 o 
   2   2  13      177.51      171.52      2.84 o 
   3   2  13        3.72        4.29      0.88 o 
   4   2  13      208.83      215.17      3.46 o 
   5   2  13       68.54       76.38      1.77 o 
   6   2  13        1.58        2.43      0.73 o 
   7   2  13        4.09        5.75      0.85 o 
   8   2  13       28.51       34.89      1.36 o 
  -9   3  13        0.16        0.57      0.62 o 
  -8   3  13        4.67        5.27      0.71 o 
  -7   3  13       21.59       18.39      0.83 o 
  -6   3  13       29.67       30.90      0.97 o 
  -5   3  13        2.53        1.46      0.52 o 
  -4   3  13      125.76      130.13      3.05 o 
  -3   3  13        0.26       -0.06      0.84 o 
  -2   3  13      161.92      140.44      3.16 o 
  -1   3  13        9.88        7.90      0.99 o 
   0   3  13        7.69        8.98      0.76 o 
   1   3  13        8.09        8.65      0.81 o 
   2   3  13       55.57       58.12      1.69 o 
   3   3  13       10.67       12.69      0.84 o 
   4   3  13       51.43       56.19      1.45 o 
   5   3  13        0.63        1.64      0.90 o 
   6   3  13       29.25       26.27      1.42 o 
   7   3  13       26.34       28.59      1.53 o 
   8   3  13       62.80       71.04      2.40 o 
  -9   4  13       20.87       20.28      1.48 o 
  -8   4  13       13.54       11.37      0.98 o 
  -7   4  13        3.75        4.27      0.79 o 
  -6   4  13        0.29       -0.32      0.70 o 
  -5   4  13       15.68       17.09      1.25 o 
  -4   4  13       20.61       21.16      1.79 o 
  -3   4  13       18.69       21.06      1.28 o 
  -2   4  13        0.45       -0.73      0.73 o 
  -1   4  13        1.34        1.26      0.88 o 
   0   4  13        8.19       11.23      0.67 o 
   1   4  13       29.26       29.63      0.91 o 
   2   4  13        2.45        4.15      0.62 o 
   3   4  13       40.94       44.68      1.15 o 
   4   4  13       61.57       61.34      1.54 o 
   5   4  13      191.00      198.10      3.34 o 
   6   4  13        1.17        2.76      0.76 o 
   7   4  13       76.61       83.10      2.36 o 
  -7   5  13        2.86        0.77      1.00 o 
  -6   5  13       66.73       67.06      2.23 o 
  -5   5  13        8.71        8.54      1.15 o 
  -4   5  13        1.37        0.86      0.99 o 
  -3   5  13       40.47       35.74      1.66 o 
  -2   5  13       11.68       11.72      1.24 o 
  -1   5  13       14.14       17.45      1.72 o 
   0   5  13      214.24      238.91      3.79 o 
   1   5  13       13.42       16.10      0.79 o 
   2   5  13        0.19       -0.53      0.53 o 
   3   5  13        4.97        5.48      0.90 o 
   4   5  13        4.72        4.02      0.66 o 
   5   5  13        5.25        3.84      0.78 o 
   6   5  13        6.19        3.71      0.81 o 
  -6   6  13        3.29        3.75      1.92 o 
  -5   6  13        0.63       -0.93      0.97 o 
  -4   6  13        0.24       -0.10      1.03 o 
  -3   6  13        4.41        4.82      1.22 o 
  -2   6  13       14.54       15.98      1.42 o 
  -1   6  13      221.07      251.29      5.18 o 
   0   6  13        1.37        1.38      0.72 o 
   1   6  13       27.69       25.69      0.91 o 
   2   6  13       14.50       11.74      0.75 o 
   3   6  13        0.22       -0.07      0.61 o 
   4   6  13       19.96       23.97      0.98 o 
  -2   7  13       31.63       37.88      2.87 o 
  -1   7  13        0.08       -0.79      1.18 o 
   0   7  13      117.93      133.91      2.63 o 
  -8   0  14       26.49       28.36      1.43 o 
  -6   0  14      221.05      224.30      4.40 o 
  -4   0  14      293.47      274.74      5.07 o 
  -2   0  14       58.00       61.01      2.45 o 
   0   0  14      369.08      367.91      8.90 o 
   2   0  14        3.39        3.19      0.78 o 
   4   0  14       89.15       86.25      2.31 o 
   6   0  14      172.34      183.68      5.05 o 
  -9   1  14        0.37        0.58      0.65 o 
  -8   1  14       12.12       14.39      0.85 o 
  -7   1  14       15.46       14.57      0.83 o 
  -6   1  14       36.54       37.70      1.06 o 
  -5   1  14      156.17      153.09      2.34 o 
  -4   1  14       42.87       40.47      1.08 o 
  -3   1  14       30.88       27.54      1.03 o 
  -2   1  14       53.91       51.42      1.36 o 
  -1   1  14       29.11       29.10      1.24 o 
   0   1  14       27.26       29.09      1.23 o 
   1   1  14        7.44        6.18      0.60 o 
   2   1  14       15.75       15.05      0.71 o 
   3   1  14        4.00        1.89      0.64 o 
   4   1  14       24.54       24.75      1.04 o 
   5   1  14       19.08       22.75      1.03 o 
   6   1  14       48.14       51.63      1.50 o 
   7   1  14       63.89       68.92      1.79 o 
  -9   2  14       57.10       64.16      1.51 o 
  -8   2  14       22.04       22.02      0.93 o 
  -7   2  14        9.63       13.09      0.80 o 
  -6   2  14       12.46       12.06      0.77 o 
  -5   2  14        1.37        1.67      0.57 o 
  -4   2  14       63.81       70.67      1.84 o 
  -3   2  14        0.15        0.12      0.61 o 
  -2   2  14        1.55        1.95      0.75 o 
  -1   2  14       10.06       13.08      1.13 o 
   0   2  14        2.12        2.15      0.81 o 
   1   2  14       15.31       13.09      1.80 o 
   2   2  14        2.65        2.48      0.65 o 
   3   2  14        1.39        1.31      0.70 o 
   4   2  14        2.92        3.36      0.74 o 
   5   2  14       12.17       13.33      0.99 o 
   6   2  14        1.24       -0.38      0.70 o 
   7   2  14       19.26       17.41      1.39 o 
  -8   3  14        1.73        2.31      0.66 o 
  -7   3  14        0.86        1.45      0.63 o 
  -6   3  14        9.02        9.15      1.26 o 
  -5   3  14       10.63       13.02      1.28 o 
  -4   3  14        0.28       -0.81      0.81 o 
  -3   3  14       55.40       52.19      1.85 o 
  -2   3  14       12.43       10.44      1.12 o 
  -1   3  14       13.33       11.45      2.37 o 
   0   3  14        5.31        2.30      1.04 o 
   1   3  14        1.04        0.26      0.53 o 
   2   3  14        0.15       -0.07      1.21 o 
   3   3  14       21.56       20.81      0.97 o 
   4   3  14       56.41       58.85      1.54 o 
   5   3  14       74.89       78.00      1.84 o 
   6   3  14       14.16       14.35      0.99 o 
  -7   4  14       17.00       18.45      1.14 o 
  -6   4  14       21.76       23.28      1.91 o 
  -5   4  14        0.14       -0.60      0.92 o 
  -4   4  14       14.51       13.76      1.29 o 
  -3   4  14       77.65       76.90      2.37 o 
  -2   4  14       53.26       49.42      1.87 o 
  -1   4  14        0.05       -0.90      0.90 o 
   0   4  14       24.15       25.32      1.06 o 
   1   4  14        1.39        0.07      0.55 o 
   2   4  14        0.58        0.18      0.56 o 
   3   4  14       11.82       13.58      0.88 o 
   4   4  14       31.81       31.44      1.17 o 
   5   4  14       51.35       59.61      1.62 o 
  -6   5  14        7.07        9.69      1.30 o 
  -5   5  14       49.07       51.99      2.02 o 
  -4   5  14        2.09        1.86      1.01 o 
  -3   5  14       12.75       11.97      1.51 o 
  -2   5  14        2.09        0.30      1.02 o 
  -1   5  14        1.73        2.79      1.07 o 
   0   5  14       12.46       12.61      0.91 o 
   1   5  14        0.88        0.21      0.70 o 
   2   5  14       10.32       10.67      0.81 o 
   3   5  14       45.71       50.03      1.28 o 
   4   5  14        0.52       -0.09      0.69 o 
  -3   6  14        9.46        8.77      2.68 o 
  -2   6  14       12.66       13.34      1.42 o 
  -1   6  14        1.62       -0.02      1.12 o 
   0   6  14       15.30       18.19      1.53 o 
   1   6  14        0.28        0.50      0.98 o 
  -7   0  15        3.50        3.35      0.96 o 
  -5   0  15       41.38       42.39      1.64 o 
  -3   0  15      160.29      170.82      3.61 o 
  -1   0  15        0.00       -0.06      1.00 o 
   1   0  15       15.05       15.79      1.58 o 
   3   0  15       56.70       56.55      1.83 o 
   5   0  15       24.05       27.15      1.99 o 
  -8   1  15        0.07        0.57      0.69 o 
  -7   1  15        0.47       -0.23      0.60 o 
  -6   1  15       14.53       14.99      0.81 o 
  -5   1  15       45.50       46.73      1.22 o 
  -4   1  15        1.35        1.18      0.64 o 
  -3   1  15        0.00       -0.45      0.59 o 
  -2   1  15        2.97        4.73      0.88 o 
  -1   1  15       83.79       92.03      2.29 o 
   0   1  15       60.63       62.94      1.85 o 
   1   1  15        7.70       11.10      0.86 o 
   2   1  15        1.29        0.29      0.65 o 
   3   1  15       19.16       18.98      0.94 o 
   4   1  15       19.71       24.39      1.80 o 
   5   1  15       11.59       15.32      1.10 o 
   6   1  15       37.67       41.18      1.42 o 
  -7   2  15        0.10        0.03      0.63 o 
  -6   2  15       69.14       69.69      1.52 o 
  -5   2  15        4.18        4.53      0.77 o 
  -4   2  15       75.71       80.08      1.82 o 
  -3   2  15       26.94       25.52      1.05 o 
  -2   2  15       38.23       31.14      1.49 o 
  -1   2  15       42.54       40.31      1.66 o 
   0   2  15       65.96       66.01      2.85 o 
   1   2  15       53.47       53.15      2.08 o 
   2   2  15       45.14       42.32      1.60 o 
   3   2  15        3.10        5.54      0.80 o 
   4   2  15       72.58       72.49      1.78 o 
   5   2  15       56.85       66.25      1.74 o 
  -7   3  15       19.60       19.14      1.54 o 
  -6   3  15        0.02       -0.92      0.92 o 
  -5   3  15        5.81        7.07      1.82 o 
  -4   3  15       24.04       24.34      1.47 o 
  -3   3  15        0.46        0.95      0.93 o 
  -2   3  15        0.34        0.10      0.93 o 
  -1   3  15       40.04       39.92      1.72 o 
   0   3  15       75.52       77.16      2.34 o 
   1   3  15        0.01        0.06      0.78 o 
   2   3  15        0.16       -0.09      0.65 o 
   3   3  15       31.00       34.08      2.26 o 
   4   3  15        1.19        0.50      0.73 o 
   5   3  15        2.07        2.12      0.84 o 
  -5   4  15       19.84       20.81      1.49 o 
  -4   4  15       32.21       31.65      3.88 o 
  -3   4  15        0.85       -0.95      0.95 o 
  -2   4  15        1.93        0.89      1.02 o 
  -1   4  15        6.25        4.76      1.10 o 
   0   4  15        9.27        9.77      1.76 o 
   1   4  15       57.19       63.60      1.66 o 
   2   4  15        0.53        0.53      0.76 o 
   3   4  15       10.95       15.40      0.99 o 
  -3   5  15       17.19       14.22      1.48 o 
  -2   5  15        0.16        1.42      1.08 o 
  -1   5  15        0.07       -1.36      1.36 o 
   0   5  15        4.75        6.69      1.27 o 
   1   5  15        0.00       -0.41      0.75 o 
  -6   0  16      123.75      128.26      3.13 o 
  -4   0  16      133.22      145.23      4.48 o 
  -2   0  16        1.72        3.40      1.19 o 
   0   0  16       29.61       35.57      2.12 o 
   2   0  16       46.99       47.49      2.50 o 
   4   0  16        9.42       12.16      1.75 o 
  -6   1  16       12.64       14.94      0.94 o 
  -5   1  16      137.49      145.29      2.73 o 
  -4   1  16       29.26       33.45      1.77 o 
  -3   1  16       22.48       23.51      1.98 o 
  -2   1  16        0.00        0.24      0.76 o 
  -1   1  16       15.68       15.23      1.10 o 
   0   1  16        0.38        1.08      1.16 o 
   1   1  16        8.03        8.51      1.55 o 
   2   1  16       30.54       32.59      1.48 o 
   3   1  16        0.33       -0.32      0.73 o 
   4   1  16        4.58        4.05      0.85 o 
  -5   2  16       84.87       85.89      2.55 o 
  -4   2  16       29.79       30.35      1.81 o 
  -3   2  16      104.56      103.30      3.66 o 
  -2   2  16        7.98        9.25      1.39 o 
  -1   2  16        5.75        7.13      1.54 o 
   0   2  16        0.96        1.19      1.22 o 
   1   2  16        0.66        0.44      1.29 o 
   2   2  16       16.90       18.61      1.23 o 
   3   2  16       27.49       26.87      1.46 o 
  -4   3  16        0.50        0.68      1.02 o 
  -3   3  16        0.05       -0.33      0.99 o 
  -2   3  16        6.10        4.61      1.16 o 
  -1   3  16       28.90       28.97      1.63 o 
   0   3  16        2.88        0.61      1.28 o 
   1   3  16        3.44        3.09      1.54 o 
   2   3  16       11.93       15.83      1.26 o 
  -3   0  17        0.40        1.35      1.25 o 
  -1   0  17        0.02       -1.15      1.15 o 
   1   0  17        0.29       -1.22      1.22 o 
  -2   1  17        6.33        8.92      1.60 o 
  -1   1  17       70.70       78.24      3.20 o 
   0   1  17        1.46        3.03      1.42 o 
                                                 
